# Supplementary material for: Proteome Exploration to Provide a Resource for the Investigation of Ganoderma lucidum
Source: PLoS One. 2015 Mar 10;10(3):e0119439. doi: 10.1371/journal.pone.0119439 (PMC4355618; doi:10.1371/journal.pone.0119439)
Supplement: S1 Table — By searching against the G. lucidum genome database, 803 proteins from the three developmental stages of G. lucidum (16 days mycelium, 60dF and 90dF) were identified by LC-MS/MS. 247, 401 and 273 proteins were identified from these three developmental stages, respectively. (XLSX) [file pone.0119439.s001.xlsx]

## Sheet: Total(803)
Protein ID	Protein Description	Mascot score	Protein MW(Da)	Matched peptides	Protein coverge(%)	Identified Peptides
GL15026-R1_1	hypothetical protein SCHCODRAFT_236758 [Schizophyllum commune H4-8] gb|EFI94590.1| hypothetical protein SCHCODRAFT_236758 [Schizophyllum commune H4-8]	58	32545	1	8.5	CTDCPSSPINQLAAR
GL15037-R1_1	N	28	18343	1	22.8	FFSLGSIAGAGLAALGTFK
GL15050-R1_1	N	25	46665	1	7.3	QMSQHLSSASSIPIIRPPVRK
GL15069-R1_1	hypothetical protein SCHCODRAFT_103662 [Schizophyllum commune H4-8] gb|EFJ03568.1| hypothetical protein SCHCODRAFT_103662 [Schizophyllum commune H4-8]	538	37053	7	34.6	TDGEANLQAAAQVILAQIR,EGHQIMADYVEEVLTR,GAHTAAGDAMVQTIFSGLHDLSR,TIVAFGDSYTDGGRDDGGPLAPPVVVPPDAEAGGR,QVDFLGQMQTFLGQSNK,TIVAFGDSYTDGGR,NFLVTDVYGR
GL15072-R1_1	N	36	15779	1	35.9	SLPMETVPFLVAPSLSGKGVR
GL15090-R1_1	hypothetical protein An03g03270 [Aspergillus niger] emb|CAK38231.1| unnamed protein product [Aspergillus niger]	35	70317	1	2.6	VVAWTDSSPWARALGK
GL15091-R1_1	PAH-inducible cytochrome P450 monooxygenase PC-PAH 3 [Phanerochaete chrysosporium]	160	63420	1	2.7	DREVYPQPDDFKPER
GL15096-R1_1	hypothetical protein SCHCODRAFT_50312 [Schizophyllum commune H4-8] gb|EFJ01441.1| hypothetical protein SCHCODRAFT_50312 [Schizophyllum commune H4-8]	88	54214	2	5.5	TLLPQLAALADAR,YAECSGAVGNQFGR
GL15113-R1_1	hypothetical protein SCHCODRAFT_56138 [Schizophyllum commune H4-8] gb|EFI96216.1| hypothetical protein SCHCODRAFT_56138 [Schizophyllum commune H4-8]	260	42949	4	16.6	FYYVYDAAHAR,ADVLGVSFEPTTQESVANGEVTFGGVDYRK,VGFATTPFTHATTN,ATGAVADNSTGLLK
GL15149-R1_1	predicted protein [Laccaria bicolor S238N-H82] gb|EDR13176.1| predicted protein [Laccaria bicolor S238N-H82]	28	106529	1	5.4	DFATRPISLIK
GL15153-R1_1	phosphatidylserine decarboxylase-like protein [Caulobacter segnis ATCC 21756] gb|ADG11387.1| phosphatidylserine decarboxylase-related protein [Caulobacter segnis ATCC 21756]	133	49794	1	8.6	VIPGLCYVEIVLK
GL15164-R1_1	glycoside hydrolase family 43 protein [Schizophyllum commune H4-8] gb|EFJ00450.1| glycoside hydrolase family 43 protein [Schizophyllum commune H4-8]	69	35013	2	14.3	DIIVYHYVPNNR,HGDAYNAIDGNLIDADGLK
GL15217-R1_1	predicted protein [Postia placenta Mad-698-R] gb|EED82651.1| predicted protein [Postia placenta Mad-698-R]	41	40302	1	2.7	NVYVVPDYRR
GL15233-R1_1	other/AgaK1 protein kinase [Coprinopsis cinerea okayama7#130] gb|EAU86555.1| other/AgaK1 protein kinase [Coprinopsis cinerea okayama7#130]	27	25341	1	10.6	VYIIDFGNSR
GL15280-R1_1	other/IRE protein kinase [Coprinopsis cinerea okayama7#130] gb|EAU84069.1| other/IRE protein kinase [Coprinopsis cinerea okayama7#130]	243	64634	1	4.5	DTVAIDLILR
GL15286-R1_1	hypothetical protein SCHCODRAFT_63092 [Schizophyllum commune H4-8] gb|EFJ02979.1| hypothetical protein SCHCODRAFT_63092 [Schizophyllum commune H4-8]	47	86167	1	1.6	SDVRDQIIGAVVK
GL15296-R1_1	copper-fist transcription factor [Postia placenta Mad-698-R] gb|EED78284.1| copper-fist transcription factor [Postia placenta Mad-698-R]	41	60223	1	1.4	MVFVGDKK
GL15300-R1_1	hypothetical protein POSPLDRAFT_100262 [Postia placenta Mad-698-R] gb|EED85860.1| hypothetical protein POSPLDRAFT_100262 [Postia placenta Mad-698-R]	309	67980	1	2.2	VLYDFVYEPLAANK
GL15303-R1_1	hypothetical protein CC1G_06968 [Coprinopsis cinerea okayama7#130] gb|EAU84106.1| hypothetical protein CC1G_06968 [Coprinopsis cinerea okayama7#130]	305	52386	1	17.8	HVMDGEELPLPPAILGR
GL15343-R1_1	N	30	44175	1	3.5	AQAAMGVAGGSGSR
GL15371-R1_1	N	31	19856	1	5	AANAEQAEK
GL15414-R1_1	predicted protein [Postia placenta Mad-698-R] gb|EED84255.1| predicted protein [Postia placenta Mad-698-R]	28	423690	1	2	DTDGMMKDGVWK
GL15443-R1_1	predicted protein [Postia placenta Mad-698-R] gb|EED82240.1| predicted protein [Postia placenta Mad-698-R]	33	59482	1	4.9	SHHGFPLPGGISR
GL15450-R1_1	N	38	64959	1	2.6	LVQELLSFDR
GL15459-R1_1	hypothetical protein An07g00320 [Aspergillus niger] emb|CAK39256.1| unnamed protein product [Aspergillus niger]	952	14241	1	9.2	SVTGTFTVPTPR
GL15461-R1_1	N	38	55005	1	6.7	LVQELLSFDR
GL15566-R1_1	predicted protein [Laccaria bicolor S238N-H82] gb|EDR13029.1| predicted protein [Laccaria bicolor S238N-H82]	27	49419	1	4.5	LYDLGKEPAVWAEMLRPIVR
GL15588-R1_1	other/FunK1 protein kinase [Coprinopsis cinerea okayama7#130] gb|EAU81211.2| other/FunK1 protein kinase [Coprinopsis cinerea okayama7#130]	28	87655	1	3.6	DISAGNILLYR
GL15598-R1_1	predicted protein [Laccaria bicolor S238N-H82] gb|EDR09091.1| predicted protein [Laccaria bicolor S238N-H82]	65	94568	2	6	VLDYPEDHLFAVVQGGR,ALASAIAEGLISGPR
GL15624-R1_1	N	33	78813	1	3.1	ESLMLWAEK
GL15702-R1_1	cholinephosphate cytidylyltransferase [Laccaria bicolor S238N-H82] gb|EDR14079.1| cholinephosphate cytidylyltransferase [Laccaria bicolor S238N-H82]	28	34378	1	6.2	FDTVALTAEEIQAYVQR
GL15736-R1_1	hypothetical protein SCHCODRAFT_56954 [Schizophyllum commune H4-8] gb|EFI96012.1| hypothetical protein SCHCODRAFT_56954 [Schizophyllum commune H4-8]	76	69238	1	4.7	HFDEVKAANEER
GL15754-R1_1	dihydroxyacetone kinase 1 [Coprinopsis cinerea okayama7#130] gb|EAU90474.2| dihydroxyacetone kinase 1 [Coprinopsis cinerea okayama7#130]	242	63389	3	24.7	VVLLVNNLGGVSELELANIAGEAR,EVPDASLLLSLVDAPANVPGWK,NYTGDILNFGLAK
GL15780-R1_1	glycoside hydrolase family 43 protein [Schizophyllum commune H4-8] gb|EFJ00450.1| glycoside hydrolase family 43 protein [Schizophyllum commune H4-8]	100	36021	3	13	DPAIWYNSDSK,DPAIWYNSDSKK,SASSPYYFEFFSDGITPFDGATTRPAAGQEYK
GL15827-R1_1	argonaute-like protein [Laccaria bicolor S238N-H82] gb|EDQ99695.1| argonaute-like protein [Laccaria bicolor S238N-H82]	31	112897	1	1.2	VQDAGWNILDVK
GL15909-R1_1	predicted protein [Postia placenta Mad-698-R] gb|EED80964.1| predicted protein [Postia placenta Mad-698-R]	48	79514	1	1.4	NPAFELAYWR
GL15929-R1_1	predicted protein [Laccaria bicolor S238N-H82] ref|XP_001886244.1| predicted protein [Laccaria bicolor S238N-H82] gb|EDR03103.1| predicted protein [Laccaria bicolor S238N-H82] gb|EDR12078.1| predicted protein [Laccaria bicolor S238N-H82]	30	64026	1	1.8	RTTTKPATTK
GL15930-R1_1	unnamed protein product [Sordaria macrospora]	307	18274	2	17.5	APIVPPFTAETAHQK,VSLAYTPDTVWR
GL15974-R1_1	predicted protein [Postia placenta Mad-698-R] gb|EED84583.1| predicted protein [Postia placenta Mad-698-R]	28	25597	1	4.8	RQGNLDILAGK
GL15980-R1_1	predicted protein [Postia placenta Mad-698-R] gb|EED85759.1| predicted protein [Postia placenta Mad-698-R]	29	67190	1	1.7	VLSLIRQSAK
GL15984-R1_1	N	29	35998	1	12.8	QKAAMNPSELDGR
GL16004-R1_1	predicted protein [Postia placenta Mad-698-R] gb|EED83091.1| predicted protein [Postia placenta Mad-698-R]	29	72559	1	4.4	DWFGPYAAK
GL16074-R1_1	N	29	65732	1	5.2	YGIAGAWNMR
GL16138-R1_1	N	27	36291	1	13.9	HPSRTPAAGLPPR
GL16176-R1_1	predicted protein [Laccaria bicolor S238N-H82] gb|EDR02732.1| predicted protein [Laccaria bicolor S238N-H82]	56	78107	1	2.4	QLFADLAGALLQVGAAK
GL16281-R1_1	d-4,5 unsaturated -glucuronyl hydrolase-like protein [Postia placenta Mad-698-R] gb|EED77542.1| d-4,5 unsaturated -glucuronyl hydrolase-like protein [Postia placenta Mad-698-R]	38	44495	1	3.4	GEAWALYGFANMFK
GL16289-R1_1	hypothetical protein CC1G_10829 [Coprinopsis cinerea okayama7#130] gb|EAU88056.1| hypothetical protein CC1G_10829 [Coprinopsis cinerea okayama7#130]	29	44651	1	3.2	LNVVSAPIAESDK
GL16341-R1_1	alginate lyase [Coprinopsis cinerea okayama7#130] gb|EFI28468.1| alginate lyase [Coprinopsis cinerea okayama7#130]	168	33672	3	11.9	GGKLPGLYGGDSDTEAVSCSGGR,ADVGGPLFPVSPQK,LPGLYGGDSDTEAVSCSGGR
GL16366-R1_1	predicted protein [Postia placenta Mad-698-R] gb|EED84356.1| predicted protein [Postia placenta Mad-698-R]	99	61510	1	5	NLCNQYAALGAR
GL16398-R1_1	laccase [Ganoderma lucidum]	118	56868	2	7.3	ANPNFGNVGFTDGINSAILR,STETPTASLAVISVTQGK
GL16412-R1_1	N	27	50202	1	10.4	EFWPQTRETVFMVMLELK
GL16427-R1_1	predicted protein [Laccaria bicolor S238N-H82] gb|EDR14030.1| predicted protein [Laccaria bicolor S238N-H82]	99	52496	1	5.9	SFAGNIPVNR
GL16497-R1_1	N	32	53197	1	6.8	CLRSHPGLAAR
GL16537-R1_1	predicted protein [Laccaria bicolor S238N-H82] gb|EDR08712.1| predicted protein [Laccaria bicolor S238N-H82]	46	47284	1	6.7	QQMATTSNPEASVDGLDQGMRSVHWASEK
GL16545-R1_1	predicted protein [Laccaria bicolor S238N-H82] gb|EDQ98885.1| predicted protein [Laccaria bicolor S238N-H82]	32	116809	1	2.7	SGNQVNQGK
GL16558-R1_1	N	27	39471	1	12.5	EGLTSRMSVPASEFHVK
GL16611-R1_1	hypothetical protein SCHCODRAFT_257275 [Schizophyllum commune H4-8] gb|EFI97014.1| hypothetical protein SCHCODRAFT_257275 [Schizophyllum commune H4-8]	28	55546	1	6.8	CSEVLMDYDSLK
GL16615-R1_1	hypothetical protein POSPLDRAFT_128101 [Postia placenta Mad-698-R] gb|EED80541.1| hypothetical protein POSPLDRAFT_128101 [Postia placenta Mad-698-R]	25	60436	1	8.9	LIITDYTFGAK
GL16624-R1_1	monooxygenase FAD-binding [Ktedonobacter racemifer DSM 44963] gb|EFH83757.1| monooxygenase FAD-binding [Ktedonobacter racemifer DSM 44963]	461	44154	2	9.1	GTLGDAGAVAEAVR,LPALAETVANVGK
GL16642-R1_1	predicted protein [Postia placenta Mad-698-R] gb|EED80306.1| predicted protein [Postia placenta Mad-698-R]	35	98912	1	5.3	LRKPRPDGYESDGGYMSEGGK
GL16646-R1_1	hypothetical protein SCHCODRAFT_235256 [Schizophyllum commune H4-8] gb|EFI96318.1| hypothetical protein SCHCODRAFT_235256 [Schizophyllum commune H4-8]	541	59955	4	11.3	EGAEHQAYLPIVAASTR,GAGTDRPLLPSEWLIQK,AIYELVLEMQK,IAHPAALPDAIQEQIK
GL16663-R1_1	predicted protein [Postia placenta Mad-698-R] gb|EED84250.1| predicted protein [Postia placenta Mad-698-R]	33	75822	1	7	IDRPIGVFGLIGAALERIFK
GL16685-R1_1	hypothetical protein [Podospora anserina S mat+] emb|CAP61500.1| unnamed protein product [Podospora anserina S mat+]	29	126287	1	4.8	TPVPQGGSGWRGK
GL16692-R1_1	N	29	50646	1	9.6	TPVPQGGSGWRGK
GL16725-R1_1	hypothetical protein CC1G_05762 [Coprinopsis cinerea okayama7#130] gb|EAU90224.2| hypothetical protein CC1G_05762 [Coprinopsis cinerea okayama7#130]	34	67766	1	2.7	IELDR
GL16758-R1_1	other/FunK1 protein kinase [Coprinopsis cinerea okayama7#130] gb|EAU81338.1| other/FunK1 protein kinase [Coprinopsis cinerea okayama7#130]	27	108979	1	5.8	IVVAQVCLPSSAFTNGKQLVR
GL16785-R1_1	N	27	56856	1	6.2	MVEARQQSGHPLDTVLFNLK
GL16814-R1_1	carbohydrate-binding module family 12 protein [Schizophyllum commune H4-8] gb|EFI94596.1| carbohydrate-binding module family 12 protein [Schizophyllum commune H4-8]	538	35744	1	10.6	AAGPVTWVLVEGK
GL16822-R1_1	hypothetical protein CC1G_08003 [Coprinopsis cinerea okayama7#130] gb|EAU86279.2| hypothetical protein CC1G_08003 [Coprinopsis cinerea okayama7#130]	82	43982	1	7.3	DLLAGGTWAGVTR
GL16824-R1_1	predicted protein [Postia placenta Mad-698-R] gb|EED79450.1| predicted protein [Postia placenta Mad-698-R]	127	34010	4	25.7	LNDGNEMPVIAFGTGSK,YPGGPVDAPLK,SIGVSNFNLEQLQK,LNATPVQVLLSWVR
GL16835-R1_1	hypothetical protein SCHCODRAFT_52565 [Schizophyllum commune H4-8] gb|EFI98964.1| hypothetical protein SCHCODRAFT_52565 [Schizophyllum commune H4-8]	57	65579	2	5.3	LGGTSTQGDARPPINAGVAQR,TSQVEVVASFVK
GL16850-R1_1	hypothetical protein CC1G_10950 [Coprinopsis cinerea okayama7#130] gb|EAU85678.1| hypothetical protein CC1G_10950 [Coprinopsis cinerea okayama7#130]	73	47277	1	4.1	MFRASMEVLSEQVDLSLK
GL16915-R1_1	predicted protein [Laccaria bicolor S238N-H82] gb|EDR13361.1| predicted protein [Laccaria bicolor S238N-H82]	33	47234	1	2.1	DGRLDFDWK
GL16996-R1_1	60S ribosomal protein L18A [Postia placenta Mad-698-R] ref|XP_002474356.1| 60S ribosomal protein L20A [Postia placenta Mad-698-R] gb|EED80471.1| 60S ribosomal protein L20A [Postia placenta Mad-698-R] gb|EED85934.1| 60S ribosomal protein L18A [Postia placenta Mad-698-R]	125	20244	2	11.2	IFAPNEVVAK,ALYQDMAAR
GL17006-R1_1	hypothetical protein SCHCODRAFT_236879 [Schizophyllum commune H4-8] gb|EFI93954.1| hypothetical protein SCHCODRAFT_236879 [Schizophyllum commune H4-8]	36	48023	1	10.3	KALSADPSIK
GL17023-R1_1	hypothetical protein AN7834.2 [Aspergillus nidulans FGSC A4] gb|EAA61173.1| hypothetical protein AN7834.2 [Aspergillus nidulans FGSC A4] tpe|CBF80201.1| TPA: conserved hypothetical protein [Aspergillus nidulans FGSC A4]	30	65824	1	4	LSLVCNLLRYVYR
GL17077-R1_1	predicted protein [Postia placenta Mad-698-R] gb|EED79095.1| predicted protein [Postia placenta Mad-698-R]	298	24539	1	5.1	GADEHAGQAAK
GL17093-R1_1	hypothetical protein POSPLDRAFT_120960 [Postia placenta Mad-698-R] ref|XP_002476990.1| hypothetical protein POSPLDRAFT_119525 [Postia placenta Mad-698-R] gb|EED77818.1| hypothetical protein POSPLDRAFT_119525 [Postia placenta Mad-698-R] gb|EED79781.1| hypothetical protein POSPLDRAFT_120960 [Postia placenta Mad-698-R]	104	32909	3	14.3	GQFILTHAPLAPWLGPNK,WVTTFTQTLR,GAVDQASNWASLSAADK
GL17096-R1_1	hypothetical protein SCHCODRAFT_113450 [Schizophyllum commune H4-8] gb|EFI92995.1| hypothetical protein SCHCODRAFT_113450 [Schizophyllum commune H4-8]	37	97689	1	4.3	CDGDFLMGMVTIILSLVCDR
GL17139-R1_1	N	28	13351	1	8.2	TDAALNLLAR
GL17154-R1_1	predicted protein [Postia placenta Mad-698-R] gb|EED79103.1| predicted protein [Postia placenta Mad-698-R]	70	77065	1	1.5	RAPMTLNLVPK
GL17290-R1_1	predicted protein [Laccaria bicolor S238N-H82] gb|EDR03243.1| predicted protein [Laccaria bicolor S238N-H82]	37	174747	1	5.2	VMRDEDGVPIK
GL17331-R1_1	histone H2B-ECFP fusion protein [Reporter vector pCH2B]	33	15503	1	6.2	LILPGELAK
GL17338-R1_1	predicted protein [Postia placenta Mad-698-R] gb|EED80390.1| predicted protein [Postia placenta Mad-698-R]	28	49127	1	4.4	AVDARNWGAVGIDPAELDPK
GL17370-R1_1	family S53 protease [Phanerochaete chrysosporium]	258	60712	6	13	QYANQADLQSFLK,GWDPVTGLGTPDFEK,GYPDVAAQGVR,LAVAGFVR,NLCNQYAALGAR,GVSLLFSSGDGGVSGSR
GL17439-R1_1	N	71	18122	1	12.2	MRSPVLALSILAAALSAGAMVSK
GL17490-R1_1	hypothetical protein SCHCODRAFT_102404 [Schizophyllum commune H4-8] gb|EFJ01543.1| hypothetical protein SCHCODRAFT_102404 [Schizophyllum commune H4-8]	30	31487	1	7.6	DVTSTQGGVAKK
GL17501-R1_1	S-adenosyl-L-homocysteine hydrolase [Schizophyllum commune H4-8] gb|EFI93743.1| S-adenosyl-L-homocysteine hydrolase [Schizophyllum commune H4-8]	1942	47354	8	30	EIEIAEHEMPGLMYMR,VPAINVNDSVTK,GLSEETTTGVHHLYK,VLITEIDPINALQAAMAGYEVTTMEEAAPR,VAVVAGFGDVGK,VAVVAGFGDVGKGCAESLR,VADVSLAAFGR,ANVFVTTTGNR
GL17510-R1_1	predicted protein [Postia placenta Mad-698-R] gb|EED80390.1| predicted protein [Postia placenta Mad-698-R]	30	119014	2	3.4	LARAGAPTLASDNLVYR,ASTAAGGR
GL17528-R1_1	predicted protein [Postia placenta Mad-698-R] gb|EED85413.1| predicted protein [Postia placenta Mad-698-R]	28	62214	1	1.9	DPLIATNGQKK
GL17558-R1_1	cytoplasmic protein [Coprinopsis cinerea okayama7#130] gb|EAU85656.2| cytoplasmic protein [Coprinopsis cinerea okayama7#130]	29	45366	1	2.7	IGIVGLPNVGK
GL17581-R1_1	predicted protein [Laccaria bicolor S238N-H82] gb|EDR11938.1| predicted protein [Laccaria bicolor S238N-H82]	95	18135	1	6.5	FNNICGVGTPK
GL17582-R1_1	hypothetical protein SCHCODRAFT_60004 [Schizophyllum commune H4-8] gb|EFI93620.1| hypothetical protein SCHCODRAFT_60004 [Schizophyllum commune H4-8]	73	12330	1	7	FSVPTGFK
GL17620-R1_1	N	28	117619	1	2.2	DDALVNEALK
GL17639-R1_1	N	25	46481	1	11.8	DPSSVFSPIALSNVSTPSLVRAR
GL17667-R1_1	N	38	33200	1	7.5	AVDVWVYAPPSVFAMPLGLAMLPR
GL17705-R1_1	predicted protein [Laccaria bicolor S238N-H82] gb|EDR07379.1| predicted protein [Laccaria bicolor S238N-H82]	32	59896	1	7	SGSWIWWTFEDVMGVIAAR
GL17757-R1_1	predicted protein [Laccaria bicolor S238N-H82] gb|EDR11938.1| predicted protein [Laccaria bicolor S238N-H82]	388	14688	2	35	SAPCPNGASCTVDNAGLSISFCGSP,GPLNSSLAGFATNPPYAFTTTAGFR
GL17779-R1_1	N	29	38066	1	4.8	QAVERQR
GL17816-R1_1	fumarate reductase [Laccaria bicolor S238N-H82] gb|EDR08895.1| fumarate reductase [Laccaria bicolor S238N-H82]	77	67459	5	11.9	YAPESVIGSLKK,YAPESVIGSLK,VLDVTGFLPDHPGGEK,AILLYAGR,DATEEFNMLHDPK
GL17821-R1_1	hypothetical protein SCHCODRAFT_69511 [Schizophyllum commune H4-8] gb|EFI94425.1| hypothetical protein SCHCODRAFT_69511 [Schizophyllum commune H4-8]	61	112833	1	1.2	VPGDGDLVSNLK
GL17854-R1_1	N	31	70475	1	4.5	EEAVPVDTLLK
GL17871-R1_1	N	34	47864	1	3.8	SMGVTWGDGMPGASKK
GL17889-R1_1	alpha-methylacyl-CoA racemase [Coprinopsis cinerea okayama7#130] gb|EAU85506.2| alpha-methylacyl-CoA racemase [Coprinopsis cinerea okayama7#130]	36	42834	1	17.6	VVEFAGLAPGPMAGMILADFGAEVVR
GL17913-R1_1	predicted protein [Laccaria bicolor S238N-H82] gb|EDR14030.1| predicted protein [Laccaria bicolor S238N-H82]	99	72516	1	3.5	SFAGNIPVNR
GL17924-R1_1	predicted protein [Postia placenta Mad-698-R] gb|EED84259.1| predicted protein [Postia placenta Mad-698-R]	27	101173	1	2.2	TGGGGFSMLEGLRLDQEALR
GL18095-R1_1	N	37	27515	1	7.5	AGSVDVVVPNVFFGTDYR
GL18105-R1_1	predicted protein [Laccaria bicolor S238N-H82] gb|EDR14149.1| predicted protein [Laccaria bicolor S238N-H82]	31	144404	1	6.9	RLSSPLTTLNHSPPTSNSTFR
GL18165-R1_1	60S ribosomal protein L18 [Flammulina velutipes]	3704	21010	4	26.3	SEDPYLLLLVK,APTGSNTILLR,VIVIVGTVTDDVR,AGGEILTLDQLALR
GL18249-R1_1	glycoside hydrolase family 92 protein [Schizophyllum commune H4-8] gb|EFI98309.1| glycoside hydrolase family 92 protein [Schizophyllum commune H4-8]	53	93316	2	10.9	GYIPQDVTELGGAATK,GAWNELLGR,GMINIQQHEGWLPECR,TLYPLMSLHDPEEFAR
GL18274-R1_1	hypothetical protein SCHCODRAFT_56138 [Schizophyllum commune H4-8] gb|EFI96216.1| hypothetical protein SCHCODRAFT_56138 [Schizophyllum commune H4-8]	118	42708	2	6	FYYVYDVANAR,VGFATTPFTDATTN
GL18287-R1_1	aspergillopepsin A [Puccinia graminis f. sp. tritici CRL 75-36-700-3]	1784	43958	2	15.4	DIAFGDAGDGYVFGGIQSR,GNLDFDIFGDVFLK,LIDPPVFTVK,HEVPATSIQNDMEYVVPVK
GL18309-R1_1	phosphatidylserine decarboxylase-like protein [Caulobacter segnis ATCC 21756] gb|ADG11387.1| phosphatidylserine decarboxylase-related protein [Caulobacter segnis ATCC 21756]	1694	49186	6	31.4	EFDTFNIHSVDDYLR,VIPGLCYLEVVLK,DHQSPIDPSAR,PYTPTTPIVQELVDYLSQNPEFK,TAFEQSFLMAHATGLR,WMDLPDSINAETIETFAK
GL18336-R1_1	predicted protein [Postia placenta Mad-698-R] gb|EED84356.1| predicted protein [Postia placenta Mad-698-R]	77	80989	1	2.5	GTSVLFASGDGGVSGPQASK
GL18371-R1_1	hypothetical protein SCHCODRAFT_234819 [Schizophyllum commune H4-8] gb|EFI97263.1| hypothetical protein SCHCODRAFT_234819 [Schizophyllum commune H4-8]	197	17564	5	31.5	NVGFCDR,SDQDTIVTYCTKR,SDQDTIVTYCTK,TAEVCGGTCR,VYNGGATCIAAAGTQCLFATR
GL18372-R1_1	hypothetical protein SCHCODRAFT_234819 [Schizophyllum commune H4-8] gb|EFI97263.1| hypothetical protein SCHCODRAFT_234819 [Schizophyllum commune H4-8]	113	17408	2	17.3	LDNGFCYTPGTR,AGCGHSCNQLSTCGTR
GL18379-R1_1	PREDICTED: hypothetical protein [Saccoglossus kowalevskii]	44	86987	1	4.7	ATWNEHAIAR
GL18407-R1_1	hypothetical protein SCHCODRAFT_102345 [Schizophyllum commune H4-8] gb|EFJ01511.1| hypothetical protein SCHCODRAFT_102345 [Schizophyllum commune H4-8]	478	55554	2	5	TISNGPVVPGK,IYTLVLGGGVPADLK
GL18408-R1_1	predicted protein [Laccaria bicolor S238N-H82] gb|EDR14030.1| predicted protein [Laccaria bicolor S238N-H82]	37	103309	1	7	VAIGNGMLGSVTTVR
GL18425-R1_1	hypothetical protein UM01772.1 [Ustilago maydis 521] gb|EAK82470.1| hypothetical protein UM01772.1 [Ustilago maydis 521]	87	53027	1	3.3	ASFIPAGASITEFWVK
GL18489-R1_1	hypothetical protein SCHCODRAFT_45589 [Schizophyllum commune H4-8] gb|EFJ02307.1| hypothetical protein SCHCODRAFT_45589 [Schizophyllum commune H4-8]	141	100925	4	9.6	RYWDNVYGGK,GIEDALQAAERPVAVGIPGYIVPSDQQAK,QFAQPNAGEVETLER,AWIPGLSDEAGAGSWLAATVK
GL18558-R1_1	N	28	38011	1	8.1	DGVDEEDEGASEVKVK
GL18572-R1_1	aconitate hydratase [Laccaria bicolor S238N-H82] gb|EDR11257.1| aconitate hydratase [Laccaria bicolor S238N-H82]	54	85821	2	8.1	IEDNLAVVR,EVYDFLATATAK
GL18587-R1_1	N	128	6486	1	19	GQVYNTMENYR
GL18671-R1_1	hypothetical protein SCHCODRAFT_83799 [Schizophyllum commune H4-8] gb|EFJ01663.1| hypothetical protein SCHCODRAFT_83799 [Schizophyllum commune H4-8]	27	30298	2	7.5	FSWTPDPSGQWK,IPWGTGELLDK
GL18722-R1_1	hypothetical protein SCHCODRAFT_75760 [Schizophyllum commune H4-8] gb|EFI97618.1| hypothetical protein SCHCODRAFT_75760 [Schizophyllum commune H4-8]	109	61960	1	10.8	TGQIVDVPVGPELLGR
GL18725-R1_1	cellobiohydrolaseI [Polyporus arcularius]	709	50008	10	37.6	SVVLDSNWR,GPCATTSGVPATVESQSPGATVIFSNIK,VYLLSEDDTNYEMFGLK,LSVSQCSTGGSCQTLQR,FVTDGPYSTNIGSR,TAFGDTNSFEK,DGCDFNSWR,YGTGYCDTQCPQDIK,MGDQTFLGPGLTVDTSSK,TAISGMDAYDSITDDFCNAQK
GL18744-R1_1	predicted protein [Postia placenta Mad-698-R] gb|EED80363.1| predicted protein [Postia placenta Mad-698-R]	29	143261	1	6.9	ASPIASQDKGR
GL18769-R1_1	gb|AAX98241.1|immunomodulatory protein [Ganoderma japonicum]	682	12534	1	12.5	GNPSTYINNVTFPK
GL18770-R1_1	RecName: Full=Immunomodulatory protein Ling Zhi-8; Short=LZ-8 pdb|3F3H|A Chain A, Crystal Structure And Anti-Tumor Activity Of Lz-8 From The Fungus Ganoderma Lucidium pdb|3F3H|B Chain B, Crystal Structure And Anti-Tumor Activity Of Lz-8 From The Fungus Ganoderma Lucidium gb|AAA33350.1| immunomodulatory protein [Ganoderma lucidum]	828	17501	1	11	NLGVKPSYAVESDGSQK
GL18784-R1_1	N	50	44864	1	4.4	SPTSLSKSASIVSVVQNR
GL18792-R1_1	aspartic peptidase A1 [Laccaria bicolor S238N-H82] gb|EDR07347.1| aspartic peptidase A1 [Laccaria bicolor S238N-H82]	190	47176	3	8.5	TSPASEFFGIDQSIR,FYSVFDTANSR,FSGSINFVPFTR
GL18799-R1_1	hypothetical protein MPER_11620 [Moniliophthora perniciosa FA553] gb|EEB90203.1| hypothetical protein MPER_11620 [Moniliophthora perniciosa FA553]	31	56114	1	13.8	SADVIVDRER
GL18875-R1_1	predicted protein [Laccaria bicolor S238N-H82] gb|EDR10216.1| predicted protein [Laccaria bicolor S238N-H82]	28	64715	1	2.5	QPYGVAGGHPGALGK
GL18881-R1_1	predicted protein [Laccaria bicolor S238N-H82] gb|EDR07135.1| predicted protein [Laccaria bicolor S238N-H82]	287	55314	6	14.3	DTLLYTER,TLQLTYRDTLLYTER,VTLPGATVPGVSA,FGAHNGNPVDQTLIDAK,GFNVDGTIDWQGR,DEPDPSFAVPVELGGK
GL18921-R1_1	hypothetical protein BC1G_02860 [Botryotinia fuckeliana B05.10] gb|EDN33182.1| hypothetical protein BC1G_02860 [Botryotinia fuckeliana B05.10]	29	65890	1	2.9	GEGLGGSSRINAMLYTR
GL18938-R1_1	predicted protein [Postia placenta Mad-698-R] gb|EED81875.1| predicted protein [Postia placenta Mad-698-R]	30	80190	1	5.2	ARPNILAQDGHIAIGAINLAR
GL18952-R1_1	predicted protein [Laccaria bicolor S238N-H82] gb|EDR09701.1| predicted protein [Laccaria bicolor S238N-H82]	146	76122	1	1.6	AMTPLWQMLLR
GL19009-R1_1	PREDICTED: copia protein-like [Xenopus (Silurana) tropicalis]	31	119180	1	5.1	LYGSGFMALDQAK
GL19075-R1_1	hypothetical adenylyl cyclase associated protein [Postia placenta Mad-698-R] gb|EED81726.1| hypothetical adenylyl cyclase associated protein [Postia placenta Mad-698-R]	574	9942	2	20	AFAAFIQEK,TNVTVADPK
GL19078-R1_1	beta transducin-like protein HET-E2C*4 [Podospora anserina]	30	71080	1	2	LLRGSSIILATIR
GL19093-R1_1	beta-xylosidase [Postia placenta Mad-698-R] gb|EED80923.1| beta-xylosidase [Postia placenta Mad-698-R]	85	88017	3	4.6	FLLQDVLR,ADAVIFAGGLDETVER,LGYFDPPDSQPYR
GL19094-R1_1	cerato-platanin-related secreted protein [Laccaria bicolor S238N-H82] gb|EDR11168.1| cerato-platanin-related secreted protein [Laccaria bicolor S238N-H82]	128	14924	2	34	SINVLAIDR,ADSGFNIALEAMNTLTGGQAK
GL19103-R1_1	predicted protein [Laccaria bicolor S238N-H82] gb|EDR10831.1| predicted protein [Laccaria bicolor S238N-H82]	34	30931	1	13.1	LLVLPEDIATTTK
GL19107-R1_1	predicted protein [Postia placenta Mad-698-R] gb|EED78915.1| predicted protein [Postia placenta Mad-698-R]	34	34814	1	3.4	LLEGAPEELVK
GL19114-R1_1	predicted protein [Postia placenta Mad-698-R] gb|EED84356.1| predicted protein [Postia placenta Mad-698-R]	99	60604	1	6.1	NLCNQYAALGAR
GL19132-R1_1	Monooxygenase FAD-binding [Bacillus mycoides DSM 2048] gb|EEL99329.1| Monooxygenase FAD-binding [Bacillus mycoides DSM 2048]	30	43308	1	12.3	KSRPDADEMR
GL19281-R1_1	hypothetical protein SCHCODRAFT_105037 [Schizophyllum commune H4-8] gb|EFJ00788.1| hypothetical protein SCHCODRAFT_105037 [Schizophyllum commune H4-8]	27	172980	1	3	DTFEARMNPPHELPHEFDSLR
GL19311-R1_1	N	27	41812	1	2.5	VWMETKIAK
GL19331-R1_1	hypothetical protein POSPLDRAFT_121713 [Postia placenta Mad-698-R] gb|EED80305.1| hypothetical protein POSPLDRAFT_121713 [Postia placenta Mad-698-R]	37	55124	1	2.1	YVGSETQLHR
GL19369-R1_1	hypothetical protein CC1G_11630 [Coprinopsis cinerea okayama7#130] gb|EAU83104.1| hypothetical protein CC1G_11630 [Coprinopsis cinerea okayama7#130]	2206	16480	16	91.1	DKPIESLPAGWHGHTDDINEGR,YGSSEADKPSDDVR,YLVPVKSLAEADLR,DAEGSYLYLLWK,SLAEADLR,FQITIQK,GAPGDYR,RDKPIESLPAGWHGHTDDINEGR,FQITIQKEADATQDSLSK,EADATQDSLSKGAPGDYR,GLAKFQITIQK,YLVPVK,IEVKYGSSEADKPSDDVR,SLAEADLRVIDVK,VLEYSGQSDNINYGCGGQHVWLVPDLTTSHDR,EADATQDSLSK
GL19372-R1_1	predicted protein [Laccaria bicolor S238N-H82] gb|EDR11863.1| predicted protein [Laccaria bicolor S238N-H82]	72	48085	2	10.4	TPYLADVKPSGK,GNLAPDTAVAK
GL19407-R1_1	hypothetical protein CC1G_03397 [Coprinopsis cinerea okayama7#130] gb|EAU86186.1| hypothetical protein CC1G_03397 [Coprinopsis cinerea okayama7#130]	28	188150	1	1.2	NSPSTPPPSPEAPATRPRPVR
GL19409-R1_1	hypothetical protein CC1G_03004 [Coprinopsis cinerea okayama7#130] gb|EAU85981.2| hypothetical protein CC1G_03004 [Coprinopsis cinerea okayama7#130]	30	219392	1	2.2	ELEARIQQLDPTAATSAPAAAK
GL19461-R1_1	AGC/Akt protein kinase [Coprinopsis cinerea okayama7#130] gb|EAU86003.1| AGC/Akt protein kinase [Coprinopsis cinerea okayama7#130]	26	61808	1	3.8	STTPTPGNPNGKLQSGILAIR
GL19469-R1_1	N	37	55883	1	4.2	SARQAAVQQIR
GL19589-R1_1	aspartic peptidase A1 [Laccaria bicolor S238N-H82] gb|EDR07347.1| aspartic peptidase A1 [Laccaria bicolor S238N-H82]	110	45789	2	8.3	FYHVYVPQR,SGEGLDFINGYSWLER
GL19598-R1_1	N	37	40799	1	9.3	GGGEVISVASAVR
GL19639-R1_1	predicted protein [Postia placenta Mad-698-R] gb|EED80363.1| predicted protein [Postia placenta Mad-698-R]	29	153260	1	6.9	ASPIASQDKGR
GL19703-R1_1	hypothetical protein LACBIDRAFT_397167 [Laccaria bicolor S238N-H82] gb|EDQ99555.1| hypothetical protein LACBIDRAFT_397167 [Laccaria bicolor S238N-H82]	28	123599	1	0.9	AQLKMSNTDR
GL19708-R1_1	hypothetical protein POSPLDRAFT_46915 [Postia placenta Mad-698-R] gb|EED84431.1| hypothetical protein POSPLDRAFT_46915 [Postia placenta Mad-698-R]	61	88453	1	2.4	LPVSFPR
GL19727-R1_1	predicted protein [Postia placenta Mad-698-R] gb|EED79198.1| predicted protein [Postia placenta Mad-698-R]	28	25606	1	9	SCTHLAPSLETIDAALNALVK
GL19736-R1_1	N	27	28419	1	12.5	EMRSTLDSILDRPSSQLAQR
GL19763-R1_1	ubiquitin-protein ligase [Coprinopsis cinerea okayama7#130] gb|EAU88682.2| ubiquitin-protein ligase [Coprinopsis cinerea okayama7#130]	451	99851	1	1.2	MWDIRDGSQVR
GL19766-R1_1	hypothetical protein SCHCODRAFT_65402 [Schizophyllum commune H4-8] gb|EFI99992.1| hypothetical protein SCHCODRAFT_65402 [Schizophyllum commune H4-8]	63	88035	1	3.9	AVLSAANSAIGDR
GL19767-R1_1	hypothetical protein SCHCODRAFT_65255 [Schizophyllum commune H4-8] gb|EFJ00730.1| hypothetical protein SCHCODRAFT_65255 [Schizophyllum commune H4-8]	35	28218	1	4.6	QLASLDFAAVQR
GL19828-R1_1	predicted protein [Laccaria bicolor S238N-H82] gb|EDR14832.1| predicted protein [Laccaria bicolor S238N-H82]	120	82031	1	4.3	AAEALAAADPDLAR
GL19907-R1_1	predicted protein [Postia placenta Mad-698-R] gb|EED85971.1| predicted protein [Postia placenta Mad-698-R]	31	143881	1	2.4	QYENPAVPGPDIVGGSDHLR
GL19909-R1_1	polyprotein [Phanerochaete chrysosporium RP-78]	33	85099	1	3.6	SGTEGQLLQMLTADR
GL19925-R1_1	pro-pol protein [Lentinula edodes]	30	28470	1	6.3	LAKPIPLYNIDGMENR
GL19960-R1_1	pro-pol protein [Lentinula edodes]	36	19972	1	11.2	MDEEDKGQDQMEFVINVLK
GL19968-R1_1	predicted protein [Laccaria bicolor S238N-H82] gb|EDR03425.1| predicted protein [Laccaria bicolor S238N-H82]	80	55807	1	5.5	GGEYFFSPSIPALR
GL20007-R1_1	NAD-dependent formate dehydrogenase [Ceriporiopsis subvermispora]	48	39189	1	11.5	LLGTIENQLNLR
GL20009-R1_1	predicted protein [Laccaria bicolor S238N-H82] gb|EDR11873.1| predicted protein [Laccaria bicolor S238N-H82]	29	106865	1	1	QLFISDVDEK
GL20050-R1_1	predicted protein [Postia placenta Mad-698-R] gb|EED80363.1| predicted protein [Postia placenta Mad-698-R]	29	79224	1	12.7	ASPIASQDKGR
GL20072-R1_1	predicted protein [Postia placenta Mad-698-R] gb|EED80363.1| predicted protein [Postia placenta Mad-698-R]	29	89807	1	18.4	ASPIASQDKGR
GL20073-R1_1	N	145	17192	1	22.1	FGQPNTAEPALAK
GL20126-R1_1	N	169	18400	1	9.5	LNNMCGLGAYPVLEDR
GL20127-R1_1	predicted protein [Laccaria bicolor S238N-H82] gb|EDR11938.1| predicted protein [Laccaria bicolor S238N-H82]	51	16276	2	45.5	FNLGGFNVPAGFSYFHGCDGIGATCADEK,STGADYTSNGPITDAFAYFQDGSCGSNGQGCTLVETTLVNR
GL20166-R1_1	predicted protein [Laccaria bicolor S238N-H82] gb|EDR09677.1| predicted protein [Laccaria bicolor S238N-H82]	28	76739	1	8.2	DAGTIAGLEVLR
GL20168-R1_1	hypothetical protein [Agaricus bisporus]	345	23428	4	36.8	EEPATDNHDIVPDGYDLGR,QDYGSAGAGTCLESLIGGNHFR,VYFQNGPSADSGAAFLAVSK,DSLVQGALGTTSYGGVTYQTTAR
GL20209-R1_1	hypothetical protein CC1G_13075 [Coprinopsis cinerea okayama7#130] gb|EAU86268.2| hypothetical protein CC1G_13075 [Coprinopsis cinerea okayama7#130]	30	60398	1	2.7	QYAPQACVAR
GL20229-R1_1	endo-1,4-B-xylanase A [Phanerochaete chrysosporium]	539	44982	9	29.6	AEFGQITPANSMK,KYFGTATDNSELSDTAYTAILDNK,KLAYNGIVAALEA,YFGTATDNSELSDTAYTAILDNK,MPTPASQANLAQQQK,ATAMLNLVK,LYINDYNIEQTGAK,GQVYSWDVVNEPFNDDGTWR,GTFTFSGGDQIANLAK
GL20235-R1_1	anthranilate synthase-related protein [Laccaria bicolor S238N-H82] gb|EDQ99815.1| anthranilate synthase-related protein [Laccaria bicolor S238N-H82]	31	31437	1	6.9	NLHDFSVDMGTTSGLVDMVR
GL20259-R1_1	citrate synthase [Phanerochaete chrysosporium]	35	55510	1	2.2	SIPEIQEALPK
GL20390-R1_1	hypothetical protein POSPLDRAFT_120960 [Postia placenta Mad-698-R] ref|XP_002476990.1| hypothetical protein POSPLDRAFT_119525 [Postia placenta Mad-698-R] gb|EED77818.1| hypothetical protein POSPLDRAFT_119525 [Postia placenta Mad-698-R] gb|EED79781.1| hypothetical protein POSPLDRAFT_120960 [Postia placenta Mad-698-R]	49	33063	2	8.5	GAVDQASNWASLPAATK,WVTTFTQTLR
GL20401-R1_1	5-aminolevulinic acid synthase [Phanerochaete sordida]	38	72886	1	6.7	SSQMVAGYASLAGSAEFNK
GL20439-R1_1	predicted protein [Postia placenta Mad-698-R] gb|EED77846.1| predicted protein [Postia placenta Mad-698-R]	1784	14586	1	10.7	VNADATQVAASVCGL
GL20463-R1_1	hypothetical protein SCHCODRAFT_236758 [Schizophyllum commune H4-8] gb|EFI94590.1| hypothetical protein SCHCODRAFT_236758 [Schizophyllum commune H4-8]	315	25787	4	23.3	QYINPLAIK,QYINPLAIKK,QAQQGWATVFSLNEPDVNGISPSQAASWYK,CLDCDSSPINQLAAR
GL20464-R1_1	predicted protein [Postia placenta Mad-698-R] gb|EED79620.1| predicted protein [Postia placenta Mad-698-R]	46	72177	1	3.5	VSELFVDPIASTIYHIER
GL20473-R1_1	predicted protein [Laccaria bicolor S238N-H82] gb|EDR10313.1| predicted protein [Laccaria bicolor S238N-H82]	33	34483	1	11.5	MLRNSGADVVGMSTIPEVVAGK
GL20505-R1_1	hypothetical protein An03g03270 [Aspergillus niger] emb|CAK38231.1| unnamed protein product [Aspergillus niger]	28	97345	1	1.8	QMGEGAPGGGQETLK
GL20508-R1_1	hypothetical protein SCHCODRAFT_56138 [Schizophyllum commune H4-8] gb|EFI96216.1| hypothetical protein SCHCODRAFT_56138 [Schizophyllum commune H4-8]	374	45936	2	7.3	VGFATTSFTYATTN,FYYVYDSANAR
GL20528-R1_1	hypothetical protein MPER_07712 [Moniliophthora perniciosa FA553] gb|EEB93603.1| hypothetical protein MPER_07712 [Moniliophthora perniciosa FA553]	28	15376	1	7.8	ASYPNAINKDR
GL20529-R1_1	RecName: Full=Superoxide dismutase [Mn], mitochondrial; AltName: Full=Mn-SOD; Flags: Precursor gb|AAB07360.1| manganese-superoxide dismutase [Ganoderma microsporum]	3190	27197	3	18.1	GNGGAIKDGPLK,HHQTYVNALNAAEQAYAK,SAIEQNFGSVDVFIK
GL20532-R1_1	mannose-6-phosphatase [Phanerochaete chrysosporium]	436	37754	10	32.8	TGARPIAFTYLNTHLDDQSDDER,FPGAGSFR,IDFVYGDSTKR,TGARPIAFTYLNTHLDDQSDDERR,EYVSGEYATYTGFNAPGDASVYTR,VYQHLDQEGVVLAGFQEALVR,IDFVYGDSTK,LAASLMLYR,DDGVAAGEFSPIFYK,DDGVAAGEFSPIFYKK
GL20534-R1_1	vacuolar protein-sorting protein BRO1 [Coprinopsis cinerea okayama7#130] gb|EFI27542.1| vacuolar protein-sorting protein BRO1 [Coprinopsis cinerea okayama7#130]	29	112833	1	2.1	DGLAQGLQFYTELTELAGGLK
GL20569-R1_1	polyprotein [Agaricus bisporus var. bisporus]	27	97246	1	1.7	FMNMCATSGTDLHAK
GL20584-R1_1	hypothetical protein CC1G_02805 [Coprinopsis cinerea okayama7#130] gb|EAU93575.1| hypothetical protein CC1G_02805 [Coprinopsis cinerea okayama7#130]	32	77188	1	2.3	GQGLVINLFGPPGVGK
GL20594-R1_1	hypothetical protein SCHCODRAFT_107709 [Schizophyllum commune H4-8] gb|EFI97631.1| hypothetical protein SCHCODRAFT_107709 [Schizophyllum commune H4-8]	166	59375	7	18.7	GYDVSPNLADPGNRPSLIQSQR,KGVVFVNPGGPGGAGVR,IFFQECSK,EAFLANTVLDR,LFILGGLEGPDGWPGIAK,VEDFVNGLYEKPLAVPNAQLPGILTNGR,GVVFVNPGGPGGAGVR
GL20595-R1_1	thaumatin-like protein [Laccaria bicolor S238N-H82] gb|EDR10333.1| thaumatin-like protein [Laccaria bicolor S238N-H82]	29	29457	1	12.4	AGQTVTFTVPDDWK
GL20598-R1_1	hypothetical protein SCHCODRAFT_56138 [Schizophyllum commune H4-8] gb|EFI96216.1| hypothetical protein SCHCODRAFT_56138 [Schizophyllum commune H4-8]	68	41650	1	3.7	SATGAELDSSTGLLK
GL20604-R1_1	hypothetical protein SCHCODRAFT_103662 [Schizophyllum commune H4-8] gb|EFJ03568.1| hypothetical protein SCHCODRAFT_103662 [Schizophyllum commune H4-8]	91	32384	1	4	IMADYAEQVLER
GL20609-R1_1	hypothetical protein CC1G_06987 [Coprinopsis cinerea okayama7#130] gb|EAU89835.2| hypothetical protein CC1G_06987 [Coprinopsis cinerea okayama7#130]	171	100869	4	9.4	EQWSELLGR,QVLLSSPYFPEVAFR,VIGGAQFAGSFGPGR,TVEYAFDDFTISQVAK
GL20616-R1_1	predicted protein [Postia placenta Mad-698-R] gb|EED79707.1| predicted protein [Postia placenta Mad-698-R]	141	41607	1	3.1	CLEYYDSDTGR
GL20635-R1_1	predicted protein [Postia placenta Mad-698-R] gb|EED79347.1| predicted protein [Postia placenta Mad-698-R]	30	71427	1	9.9	GRPSMGAQPAKAK
GL20650-R1_1	predicted protein [Postia placenta Mad-698-R] gb|EED78285.1| predicted protein [Postia placenta Mad-698-R]	199	50101	1	2.9	AVIETNPMALAIAR
GL20698-R1_1	glycoside hydrolase family 47 protein [Schizophyllum commune H4-8] gb|EFI92896.1| glycoside hydrolase family 47 protein [Schizophyllum commune H4-8]	808	59518	9	26.8	ISLDKYVFNTEAHPYLAPPAK,YIGSMLSAYELTGERYPVLVK,YLYLTFDDPNR,NIFLTSWDAYK,IQNPYVALPGDAGLHR,QYAYPHDDLTPISESWTDGR,LTNTNDNTFTDNWATAVDSSIR,AVAAYQSFQTYLK,YIGSMLSAYELTGER
GL20705-R1_1	hypothetical protein SCHCODRAFT_70721 [Schizophyllum commune H4-8] gb|EFI92974.1| hypothetical protein SCHCODRAFT_70721 [Schizophyllum commune H4-8]	46	105294	1	0.9	LFLLGSTPR
GL20732-R1_1	expressed protein [Schizophyllum commune H4-8] gb|EFI95474.1| expressed protein [Schizophyllum commune H4-8]	110	24851	3	24.3	YGADGTVTAAFK,ANAPVNGVFQDVK,ASVASSGVVNSVTTTADGYSR
GL20737-R1_1	SNARE binding protein [Coprinopsis cinerea okayama7#130] gb|EAU84210.1| SNARE binding protein [Coprinopsis cinerea okayama7#130]	30	46501	1	2.8	FSGIAQGVGTAR
GL20747-R1_1	predicted protein [Postia placenta Mad-698-R] gb|EED81721.1| predicted protein [Postia placenta Mad-698-R]	108	32551	1	4.2	LIWMVSSPESPR
GL20752-R1_1	predicted protein [Laccaria bicolor S238N-H82] gb|EDR07924.1| predicted protein [Laccaria bicolor S238N-H82]	33	36348	1	5.8	NGTGDPEELQIEVAALWLR
GL20757-R1_1	predicted protein [Laccaria bicolor S238N-H82] gb|EDR10174.1| predicted protein [Laccaria bicolor S238N-H82]	144	37585	1	6.8	VQGQIDQPTGSGPR
GL20764-R1_1	hypothetical protein SCHCODRAFT_85910 [Schizophyllum commune H4-8] gb|EFI94157.1| hypothetical protein SCHCODRAFT_85910 [Schizophyllum commune H4-8]	882	38809	8	36.8	MGGTLMVVGLPAK,GIEQSCLNGR,VVAIDTGAEKK,LPLIGGHEGVGR,SISILGSYVGNR,ELSSAEAASILCAGITVYR,ELSDLGQTYEALEQGK,VVAIGAHTQDSPVK
GL20773-R1_1	hypothetical protein SCHCODRAFT_109126 [Schizophyllum commune H4-8] gb|EFI96921.1| hypothetical protein SCHCODRAFT_109126 [Schizophyllum commune H4-8]	757	17286	2	20.5	GCTNPCNPLATCGVK,LDNGFCFTPNTQSIVVPA
GL20776-R1_1	hypothetical protein SCHCODRAFT_235081 [Schizophyllum commune H4-8] gb|EFI97456.1| hypothetical protein SCHCODRAFT_235081 [Schizophyllum commune H4-8]	30	58149	1	3.6	AVGIADDRSVPVLQVNVMK
GL20779-R1_1	peptidase M28 [Arthroderma otae CBS 113480] gb|EEQ31398.1| peptidase M28 [Arthroderma otae CBS 113480]	349	52988	5	18.5	LFAQGMPTTETAQQTATR,ADDGTVDPFSIR,ATDEPSWTNVIPVGLVDR,FVNEVATNDATGMSVR,VNGAALWSLAQAPGTPK
GL20789-R1_1	hypothetical protein SCHCODRAFT_73326 [Schizophyllum commune H4-8] gb|EFJ03809.1| hypothetical protein SCHCODRAFT_73326 [Schizophyllum commune H4-8]	30	99126	1	7.3	AYLPIMESFGFNGELR
GL20799-R1_1	predicted protein [Laccaria bicolor S238N-H82] gb|EDR14406.1| predicted protein [Laccaria bicolor S238N-H82]	34	83094	1	4.4	MADEGTNLK
GL20810-R1_1	trehalose synthase [Grifola frondosa] dbj|BAA31350.1| trehalose synthase [Grifola frondosa]	555	85213	8	27.7	TGGIPLQIVHGK,VSEGLHAGKPVVASR,GIPNVIDSYAR,NNHNILQGVADPTLR,VRPDLPIIYR,LALLGAATDWHDGLNK,CPPSDQLLNALMDNAK,SDLVHVAGSPQEEVWK,NNHNILQGVADPTLR,TGGIPLQIVHGK,HLDSWDSQYYMGEFR,GIPNVIDSYAR,SDLVHVAGSPQEEVWK,VSEGLHAGKPVVASR,LALLGAATDWHDGLNK,CPPSDQLLNALMDNAK
GL20823-R1_1	predicted protein [Laccaria bicolor S238N-H82] gb|EDR10968.1| predicted protein [Laccaria bicolor S238N-H82]	88	41607	1	2.5	DTNPVWVYCR
GL20827-R1_1	predicted protein [Postia placenta Mad-698-R] gb|EED79511.1| predicted protein [Postia placenta Mad-698-R]	44	48760	1	6.1	GMASTEGEHAR
GL20865-R1_1	polyprotein [Phanerochaete chrysosporium RP-78]	31	165138	1	2.8	ASTAAGGR
GL20891-R1_1	hypothetical protein SCHCODRAFT_66724 [Schizophyllum commune H4-8] gb|EFI99558.1| hypothetical protein SCHCODRAFT_66724 [Schizophyllum commune H4-8]	53	68955	1	1.8	LGEEILTPFGR
GL20904-R1_1	hypothetical protein SCHCODRAFT_258939 [Schizophyllum commune H4-8] gb|EFI91349.1| hypothetical protein SCHCODRAFT_258939 [Schizophyllum commune H4-8]	171	149677	5	6.3	VNSVFSSYR,SLGTFQNPGFQSTMR,YATDYDFNHDLYAFTNQLNDGHTR,IAYSFLDEATPIAYK
GL20907-R1_1	predicted protein [Laccaria bicolor S238N-H82] gb|EDR14030.1| predicted protein [Laccaria bicolor S238N-H82]	50	62093	1	1.2	QALVFLR
GL20925-R1_1	hypothetical protein CC1G_06968 [Coprinopsis cinerea okayama7#130] gb|EAU84106.1| hypothetical protein CC1G_06968 [Coprinopsis cinerea okayama7#130]	3558	211134	7	14.7	HVMDGEELPLPPAILGR,MVHEPMTDLIAIMGK,DVEDAAGAPITLSDDKVTVIMGR,GSTDDKGPILGWLNVIETHK,FIDDNADKFIAR,IVPPQTPELIEPLVFSYVEQEFAK,LLGAYLYEIGAVKA
GL20928-R1_1	GDP-mannose 4,6-dehydratase [Coprinopsis cinerea okayama7#130] gb|EAU83910.1| GDP-mannose 4,6-dehydratase [Coprinopsis cinerea okayama7#130]	65	43009	3	13	YFRPAEVDLLLGNPEK,FYQASTSELYGK,MLQQESPEDFVLATGETHPVR
GL20943-R1_1	hypothetical protein SCHCODRAFT_82504 [Schizophyllum commune H4-8] gb|EFI96481.1| hypothetical protein SCHCODRAFT_82504 [Schizophyllum commune H4-8]	27	16136	1	9.7	DPNNAAYPALAFSSK
GL20947-R1_1	endo-polygalacturonase PG1 [Thanatephorus cucumeris]	204	37820	3	22.7	QFGVLIDQSYPDTLGTPGNGVK,VAVNCGSGSCTGTWDWSALK,LSAVNFVGSTNTLTVNSDAMR
GL20959-R1_1	hypothetical protein SCHCODRAFT_66537 [Schizophyllum commune H4-8] gb|EFI99436.1| hypothetical protein SCHCODRAFT_66537 [Schizophyllum commune H4-8]	165	41629	2	8.3	TILPSIISSLQGFASGSSPVK,STLLGVVLLAR
GL20993-R1_1	predicted protein [Laccaria bicolor S238N-H82] gb|EDR11938.1| predicted protein [Laccaria bicolor S238N-H82]	466	15755	4	36.8	ADDVNLGITFCG,FCGFTTVACK,ASFSYHAGCDGQGATCASR,ILSNGTDYTSDGPLR
GL21024-R1_1	glycoside hydrolase family 27 protein [Laccaria bicolor S238N-H82] gb|EDR08276.1| glycoside hydrolase family 27 protein [Laccaria bicolor S238N-H82]	55	34228	1	4.2	IADAIAQLADDTR
GL21053-R1_1	predicted protein [Postia placenta Mad-698-R] gb|EED79786.1| predicted protein [Postia placenta Mad-698-R]	33	40368	1	3.5	MFQGSPLTLEDGK
GL21056-R1_1	predicted protein [Laccaria bicolor S238N-H82] gb|EDR10167.1| predicted protein [Laccaria bicolor S238N-H82]	26	58065	1	5.6	DGEAWRPVVWKLVEEPWK
GL21068-R1_1	hypothetical protein SCHCODRAFT_111192 [Schizophyllum commune H4-8] gb|EFI94329.1| hypothetical protein SCHCODRAFT_111192 [Schizophyllum commune H4-8]	30	82252	1	7.8	VQLGGGR
GL21070-R1_1	predicted protein [Postia placenta Mad-698-R] gb|EED84142.1| predicted protein [Postia placenta Mad-698-R]	37	54112	1	4.4	EKESGASTSTAAADVPPPAAKPK
GL21076-R1_1	predicted protein [Laccaria bicolor S238N-H82] gb|EDR14030.1| predicted protein [Laccaria bicolor S238N-H82]	32	80855	1	4.2	LFGVIR
GL21094-R1_1	ribosomal protein L4 [Coprinopsis cinerea okayama7#130] gb|EAU86554.2| ribosomal protein L4 [Coprinopsis cinerea okayama7#130]	237	29713	1	9.3	TAAVLTLQDVK
GL21099-R1_1	glycoside hydrolase family 95 protein [Laccaria bicolor S238N-H82] gb|EDQ99849.1| glycoside hydrolase family 95 protein [Laccaria bicolor S238N-H82]	507	90612	10	16	VDLDLPWDTHR,SQGWPLLK,LDFSTPTDQLR,FQLDIGQK,WLDMDAAVQR,TTQEVTQLNIESLWSGGPFQDPTYNGGNK,TSWTQGNVSFFR,VASDQATTAQQMQVIR,IGSWGQLQEWK,GFPISGDTDTAFLNEVR
GL21141-R1_1	hypothetical GMC oxidoreductase [Postia placenta Mad-698-R] gb|EED84982.1| hypothetical GMC oxidoreductase [Postia placenta Mad-698-R]	502	71442	7	23	AESVGSDGPLAISFTK,VAGTAPWQDVAER,LANISDVADK,ALSAFGVNVVDDSLGGAHVGTFK,SPHILELSGIGNSATLEAAK,EVILTAGTVK,ASELIATAER
GL21192-R1_1	copper radical oxidase variant A [Phanerochaete chrysosporium]	423	82336	5	17.6	FGNFPAMGAVYDIASR,IGDTTPPGNPYTATYDTTFGDFDGTK,KCHTITPEPTDGSTVDYVEVDDMPEGR,CHTITPEPTDGSTVDYVEVDDMPEGR,WSNAGFDTSPIAR
GL21197-R1_1	predicted protein [Postia placenta Mad-698-R] gb|EED82544.1| predicted protein [Postia placenta Mad-698-R]	32	154378	1	2.4	QQTALLGR
GL21206-R1_1	predicted protein [Laccaria bicolor S238N-H82] gb|EDR10518.1| predicted protein [Laccaria bicolor S238N-H82]	48	88932	1	9.4	NEASGALTGLTR
GL21223-R1_1	ribose-5-phosphate isomerase [Laccaria bicolor S238N-H82] gb|EDR09959.1| ribose-5-phosphate isomerase [Laccaria bicolor S238N-H82]	144	38387	4	20.5	VFIPTGFQSK,AAYFGNQDGSVTIK,ILQNLHLIGSPNASLR,VIGIGSGSTVPYVVER
GL21226-R1_1	1-Cys peroxiredoxin isozyme [Taiwanofungus camphoratus]	168	44838	1	2.4	ILALSDPNAK
GL21230-R1_1	predicted protein [Postia placenta Mad-698-R] gb|EED84255.1| predicted protein [Postia placenta Mad-698-R]	31	142137	1	0.9	SPCAIQIVLGR
GL21282-R1_1	elongation factor 1 beta/delta chain [Coprinopsis cinerea okayama7#130] gb|EAU87784.1| elongation factor 1 beta/delta chain [Coprinopsis cinerea okayama7#130]	231	23157	1	10.2	AISAAPSASANPAVAR
GL21283-R1_1	hypothetical protein CC1G_09442 [Coprinopsis cinerea okayama7#130] gb|EAU87823.2| hypothetical protein CC1G_09442 [Coprinopsis cinerea okayama7#130]	644	210631	5	4.4	LYNALPSETK,EADNVLAMLQATSDASTK,VWMIEPTVVVQK,TFEQMSTAVNR,VSPSQGSISPSSPEQR
GL21296-R1_1	hypothetical protein ARB_06439 [Arthroderma benhamiae CBS 112371] gb|EFE34676.1| hypothetical protein ARB_06439 [Arthroderma benhamiae CBS 112371]	4128	120739	8	13.6	EGIPSTAFSAR,TVLEPTLRPILPAGVLLK,LNYVNSFPVDSVR,LNYVNSFPVDAAR,LPVEAAVMR,VNYAPTTFTAAGQPAGK,ADVGADVQAAVLER,LQPTTGMPDVGSCGTYR
GL21313-R1_1	glyceraldehyde-3-phosphate dehydrogenase [Ganoderma lucidum] gb|ABD64598.1| glyceraldehyde-3-phosphate dehydrogenase [Ganoderma lucidum]	1910	34528	4	22.3	RVCDLLVYAAK,VCDLLVYAAK,LIAWYDNEWGYSR,VPTIDVSVVDLVVR
GL21331-R1_1	putative laminarinase [Phanerochaete chrysosporium]	35	35134	1	3.8	VYENHVTIWNIR
GL21345-R1_1	predicted protein [Postia placenta Mad-698-R] gb|EED84065.1| predicted protein [Postia placenta Mad-698-R]	50	91556	1	6	ADILNEFK
GL21361-R1_1	predicted protein [Postia placenta Mad-698-R] gb|EED81474.1| predicted protein [Postia placenta Mad-698-R]	79	42138	1	3.1	QDVPPEGPAALK
GL21375-R1_1	glycogen phosphorylase [Coprinopsis cinerea okayama7#130] gb|EAU87445.2| glycogen phosphorylase [Coprinopsis cinerea okayama7#130]	2759	114415	11	16.5	LEGLLEHAESPAFQK,RGFDLQSFNAGDYER,LEGLLEHAESPAFQKR,DLYKLEGLLEHAESPAFQK,ILVDEEDVPWDK,KVNGVAELHSELVR,VLNEVASGR,AVEASNGAEAITSVLYPNDHTTFGK,MANLACIGSR,LVDEAYQDR,TLDNALLNLGLK
GL21379-R1_1	predicted protein [Postia placenta Mad-698-R] gb|EED83631.1| predicted protein [Postia placenta Mad-698-R]	27	158805	1	2.8	YTVVYVFVGNIQLTEAR
GL21422-R1_1	N	30	16381	1	4.8	AAVVIAK
GL21451-R1_1	glycoside hydrolase family 55 protein [Schizophyllum commune H4-8] gb|EFJ00089.1| glycoside hydrolase family 55 protein [Schizophyllum commune H4-8]	397	93018	7	12.8	VFDTYAGCK,SHPQYADFATSQVVSVR,NVKDFGAVGDGVTDDTAAINNAITSGTR,IPAGAQVVGEAWSVFLGGGSAFSDMANPK,DFGAVGDGVTDDTAAINNAITSGTR,FGMWVGNQQFTVR,LIFVDHGTYLITDTLK
GL21455-R1_1	hypothetical protein CC1G_09402 [Coprinopsis cinerea okayama7#130] gb|EAU87783.2| hypothetical protein CC1G_09402 [Coprinopsis cinerea okayama7#130]	32	56105	1	10.8	CILWMAFLMMLENEGKNDR
GL21491-R1_1	hypothetical protein SCHCODRAFT_77748 [Schizophyllum commune H4-8] gb|EFI95732.1| hypothetical protein SCHCODRAFT_77748 [Schizophyllum commune H4-8]	26	112032	1	0.8	IVVLAIGK
GL21497-R1_1	laccase [Ganoderma tsugae]	37	59332	1	2.8	SAGSTAYNYDNPVWR
GL21527-R1_1	predicted protein [Postia placenta Mad-698-R] gb|EED80768.1| predicted protein [Postia placenta Mad-698-R]	44	63071	1	1.3	IWEADLR
GL21552-R1_1	predicted protein [Laccaria bicolor S238N-H82] gb|EDR06264.1| predicted protein [Laccaria bicolor S238N-H82]	430	56101	8	30.2	LEGGQIMPQSVFHQSVK,QVWFGGAHSDVGGGYHR,QSFGSGFTPQYPALNEFEQYCK,FLPTLWTIPSGGLNPGQVLK,ESPTQLESPEYMITMDIIK,DHWGGAVGGPPR,FSLDQLGGAIPVPGGNEADGTVYYVAR
GL21554-R1_1	predicted protein [Laccaria bicolor S238N-H82] gb|EDR06896.1| predicted protein [Laccaria bicolor S238N-H82]	39	163312	1	2.9	GILDGNLLAMFEELPIAR
GL21563-R1_1	predicted protein [Postia placenta Mad-698-R] gb|EED83863.1| predicted protein [Postia placenta Mad-698-R]	31	36838	1	1.5	KMEVR
GL21580-R1_1	heat shock protein [Coprinopsis cinerea okayama7#130] gb|EAU91259.1| heat shock protein [Coprinopsis cinerea okayama7#130]	27	71959	1	2.8	SMIARNMNSK
GL21588-R1_1	hypothetical protein CC1G_03314 [Coprinopsis cinerea okayama7#130] gb|EAU91146.1| hypothetical protein CC1G_03314 [Coprinopsis cinerea okayama7#130]	34	42787	1	5.8	CGLAALLSLAGVIMSIVAGSNYK
GL21636-R1_1	Tgs1 protein [Coprinopsis cinerea okayama7#130] gb|EAU90675.1| Tgs1 protein [Coprinopsis cinerea okayama7#130]	29	42046	1	2.9	ASEPPEGKDTR
GL21652-R1_1	hypothetical protein SCHCODRAFT_54915 [Schizophyllum commune H4-8] gb|EFI98428.1| hypothetical protein SCHCODRAFT_54915 [Schizophyllum commune H4-8]	36	109487	1	2.3	VELQKGHMK
GL21673-R1_1	hypothetical protein SCHCODRAFT_75872 [Schizophyllum commune H4-8] gb|EFI97706.1| hypothetical protein SCHCODRAFT_75872 [Schizophyllum commune H4-8]	167	131129	1	2.9	ATNDPGSVGAPMSGVVVEVR
GL21688-R1_1	predicted protein [Postia placenta Mad-698-R] gb|EED84356.1| predicted protein [Postia placenta Mad-698-R]	68	61605	1	6.2	GFSAAAGWDPVTGLGTPR
GL21689-R1_1	atypical/PIKK/FRAP protein kinase [Coprinopsis cinerea okayama7#130] gb|EAU90510.2| atypical/PIKK/FRAP protein kinase [Coprinopsis cinerea okayama7#130]	39	272494	1	3.9	LARDIQNGATPR
GL21710-R1_1	predicted protein [Laccaria bicolor S238N-H82] gb|EDR14671.1| predicted protein [Laccaria bicolor S238N-H82]	53	67026	1	7	AVEWIGGAVR
GL21711-R1_1	histone H2A [Schizophyllum commune H4-8] ref|XP_003038761.1| histone H2A [Schizophyllum commune H4-8] gb|EFJ02517.1| histone H2A [Schizophyllum commune H4-8] gb|EFJ03859.1| histone H2A [Schizophyllum commune H4-8]	70	14693	1	6.4	AGLQFPVGR
GL21720-R1_1	N	37	36009	1	6.3	QAIQTFLMLCREIENTPAVR
GL21722-R1_1	predicted protein [Postia placenta Mad-698-R] gb|EED85589.1| predicted protein [Postia placenta Mad-698-R]	27	81998	1	3.9	SADCIGLLTTATR
GL21757-R1_1	predicted protein [Postia placenta Mad-698-R] gb|EED77277.1| predicted protein [Postia placenta Mad-698-R]	27	70673	1	2.4	QKPDEPEAIEGGDAK
GL21789-R1_1	predicted protein [Laccaria bicolor S238N-H82] gb|EDR14635.1| predicted protein [Laccaria bicolor S238N-H82]	32	71677	1	1.5	EMGIATIGQR
GL21863-R1_1	predicted protein [Laccaria bicolor S238N-H82] gb|EDR14070.1| predicted protein [Laccaria bicolor S238N-H82]	34	36149	1	3.3	SDTSNHTLRAR
GL21884-R1_1	hypothetical protein SCHCODRAFT_111995 [Schizophyllum commune H4-8] gb|EFI93725.1| hypothetical protein SCHCODRAFT_111995 [Schizophyllum commune H4-8]	25	19616	1	10.8	RLDPGQSASFGVDDHALGIR
GL21885-R1_1	hypothetical protein SCHCODRAFT_111995 [Schizophyllum commune H4-8] gb|EFI93725.1| hypothetical protein SCHCODRAFT_111995 [Schizophyllum commune H4-8]	344	22471	4	20.7	NSPLGQTYTHTFCP,TSNCPPNQAYNAPQDYAADR,FTVWPAVGK,TSNCPPNQAYNAPQDYAADRNSPLGQTYTHTFCP
GL21891-R1_1	histone H4 [Zea mays]	2087	15178	5	31.4	IFLENVIR,ISGLIYEETR,DNIQGITKPAIR,TVTALDVVYALK,TVTALDVVYALKR
GL21921-R1_1	predicted protein [Laccaria bicolor S238N-H82] gb|EDR05650.1| predicted protein [Laccaria bicolor S238N-H82]	426	69567	4	14.7	DVLFTK,TYGATVDELHAPFGGTVPLADIEAALK,GLGAPPGLSIVVASQR,LVTFTHVDTSTGVLSDAK
GL21936-R1_1	predicted protein [Laccaria bicolor S238N-H82] gb|EDR10144.1| predicted protein [Laccaria bicolor S238N-H82]	41	95256	1	3.5	IDASLLAVGNR
GL21937-R1_1	predicted protein [Postia placenta Mad-698-R] gb|EED79716.1| predicted protein [Postia placenta Mad-698-R]	29	85085	1	5.9	MPPSWRSLASAASR
GL21941-R1_1	hypothetical protein M23134_02494 [Microscilla marina ATCC 23134] gb|EAY26162.1| hypothetical protein M23134_02494 [Microscilla marina ATCC 23134]	33	39547	1	2.9	LGNVEIVCER
GL21945-R1_1	predicted protein [Laccaria bicolor S238N-H82] gb|EDR05570.1| predicted protein [Laccaria bicolor S238N-H82]	350	67294	6	16.8	FIPGFPASCPFVTAVGGTIR,ADLQTFFQR,ALYNTVDYVPAATDK,GSSITFSSGDSGVGSDCVSNDGTNTAK,AYPDVAAQGQGFQVVIGGR,NILGVAGYLSEFANR
GL21954-R1_1	predicted protein [Laccaria bicolor S238N-H82] gb|EDR14021.1| predicted protein [Laccaria bicolor S238N-H82]	35	87774	1	4.4	ADTGGSMAAGLADR
GL21959-R1_1	acetyl CoA carboxylase [Coprinopsis cinerea okayama7#130] gb|EFI27362.1| acetyl CoA carboxylase [Coprinopsis cinerea okayama7#130]	61	252793	1	2.5	GCAKPMVWK
GL21963-R1_1	hypothetical protein SCHCODRAFT_231738 [Schizophyllum commune H4-8] gb|EFJ03963.1| hypothetical protein SCHCODRAFT_231738 [Schizophyllum commune H4-8]	676	19639	8	42.7	LDPGQSASFGVDDHALGIR,NSPLGQTFTHTFCP,ASNCPADQAYNSPTDFAADRNSPLGQTFTHTFCP,RLDPGQSASFGVDDHALGIR,APNGQPDPSVAFGKR,APNGQPDPSVAFGK,ASNCPADQAYNSPTDFAADR,CGFTVWPAVGK
GL21973-R1_1	endo-arabinase, putative [Penicillium marneffei ATCC 18224] gb|EEA23499.1| endo-arabinase, putative [Penicillium marneffei ATCC 18224]	28	30804	1	1.8	YILWK
GL22010-R1_1	hypothetical protein CC1G_00273 [Coprinopsis cinerea okayama7#130] gb|EAU84754.2| hypothetical protein CC1G_00273 [Coprinopsis cinerea okayama7#130]	38	39300	1	3.7	KGGAGTADTGMIK
GL22024-R1_1	expressed protein [Schizophyllum commune H4-8] gb|EFI97950.1| expressed protein [Schizophyllum commune H4-8]	36	27926	1	7.8	HPHDGVRLAVETSFTGTLQAR
GL22033-R1_1	predicted protein [Laccaria bicolor S238N-H82] gb|EDR05980.1| predicted protein [Laccaria bicolor S238N-H82]	30	77459	1	5.1	QDSVGLLSAAPSPRASLANLR
GL22035-R1_1	hypothetical protein SCHCODRAFT_57267 [Schizophyllum commune H4-8] gb|EFI95862.1| hypothetical protein SCHCODRAFT_57267 [Schizophyllum commune H4-8]	27	102929	1	1.1	TTLEQQVLAR
GL22038-R1_1	thaumatin-like protein [Laccaria bicolor S238N-H82] gb|EDR10333.1| thaumatin-like protein [Laccaria bicolor S238N-H82]	51	27417	1	11	VDNNQGCHVADCPVDLNPNCPAELAGPK
GL22040-R1_1	hypothetical protein SCHCODRAFT_16049 [Schizophyllum commune H4-8] gb|EFI96364.1| hypothetical protein SCHCODRAFT_16049 [Schizophyllum commune H4-8]	28	27578	1	7.3	TGGYADAAREAVEEMQDK
GL22047-R1_1	carbohydrate-binding module family 13 protein [Laccaria bicolor S238N-H82] gb|EDR02524.1| carbohydrate-binding module family 13 protein [Laccaria bicolor S238N-H82]	116	15848	2	33.8	LEQDEGAWTLR,YLGIEGQAGDGTPVVAVDEPFR
GL22058-R1_1	predicted protein [Postia placenta Mad-698-R] gb|EED82440.1| predicted protein [Postia placenta Mad-698-R]	25	195287	1	1.1	FKSDASIYADGTIEALFAVR
GL22111-R1_1	saccharopine dehydrogenase [Laccaria bicolor S238N-H82] gb|EDR13227.1| saccharopine dehydrogenase [Laccaria bicolor S238N-H82]	124	79444	2	7.7	VLVIGGGDGGVVR,EFYNIPEAETVVR
GL22137-R1_1	predicted protein [Postia placenta Mad-698-R] gb|EED80632.1| predicted protein [Postia placenta Mad-698-R]	31	126011	1	5.4	FGGALDEAASMFSNAR
GL22147-R1_1	hypothetical protein POSPLDRAFT_107968 [Postia placenta Mad-698-R] gb|EED80026.1| hypothetical protein POSPLDRAFT_107968 [Postia placenta Mad-698-R]	130	49591	2	6.4	INMGLPLYGR,HYPGDSWSESGNNLYGCLK
GL22150-R1_1	predicted protein [Laccaria bicolor S238N-H82] gb|EDR09897.1| predicted protein [Laccaria bicolor S238N-H82]	98	45724	3	13.3	LNAKPEQILLAWAK,NLGVQYVDLYLIHHPR,DGLGIEESIQNSLK
GL22171-R1_1	predicted protein [Postia placenta Mad-698-R] gb|EED78873.1| predicted protein [Postia placenta Mad-698-R]	40	100960	1	3.3	SLQDLITAEKAVLNSLQR
GL22182-R1_1	hypothetical protein [Aspergillus oryzae RIB40] dbj|BAE62070.1| unnamed protein product [Aspergillus oryzae]	286	47214	4	12.3	WPDLLLAR,ILADGLGPNALGR,SVSTVAFVGDSITDGR,DPALTSLAFANQAAGGNR
GL22188-R1_1	hypothetical protein POSPLDRAFT_107968 [Postia placenta Mad-698-R] gb|EED80026.1| hypothetical protein POSPLDRAFT_107968 [Postia placenta Mad-698-R]	365	57104	8	27	QELVSYDTPDIAK,AFEQTTGLGQPYNGIGPGTVEAGVYSYK,QLYLLK,KGDTVPYQITIATSAGVANYENLK,INMGIPLYGR,TGDDSLVGTTANVYGGLDQTQNHINYPDSK,HYPGDSWSDTGNNLYGCLK,TGVSTDAAVKDYVSR
GL22189-R1_1	catalase [Taiwanofungus camphoratus]	15218	59605	18	48.1	VWPHADYPLRPVGK,TAPLTIR,IAQAIGVPTVKPLAVKPAAEAIR,VFSDVDREHFVGNVAGHLK,FSTVGGELGSADTARDPR,GAGAHGVFEVTHDISDLTCAALFNK,FVNAEGK,DPQTHLK,LFSYPDTHR,YNILDLTK,LGVNYTQLPVNAPLVPVANFQR,DGGFQTLTDAQAGK,DGAVYTTSTGAPVLKPYAAER,QLSVFAAVDQSIADR,LAGENPDYGIQLLFEDIESGR,DGSMAFNNQGNRPNYESSIQPLSYK,FSTVGGELGSADTAR,KDGGFQTLTDAQAGK
GL22200-R1_1	cadmium ion transporter [Coprinopsis cinerea okayama7#130] gb|EAU86674.2| cadmium ion transporter [Coprinopsis cinerea okayama7#130]	309	160913	1	11	SSLLQALFRIVNLDSGAIAIDGK
GL22201-R1_1	multidrug resistance-associated ABC transporter [Laccaria bicolor S238N-H82] gb|EDR09906.1| multidrug resistance-associated ABC transporter [Laccaria bicolor S238N-H82]	32	159459	1	3.6	KDANAINLAAK
GL22212-R1_1	TAL1 [Coprinopsis cinerea okayama7#130] gb|EAU86551.1| TAL1 [Coprinopsis cinerea okayama7#130]	6534	37269	17	48.5	FAQDGETLK,KLDASFAAK,IASTWEGIQAAR,LLVEFGKEILK,NKPGKDYVGDEDPGVQSVK,LSFDKEATK,KGGSIDEQTNAAIDR,LINAAIEHGK,VTYIDDEAQFR,ALAGVDFLTISPSLLEELKNDTVAVPK,ALAGVDFLTISPSLLEELK,ELIALYDSVGVKK,WALCEDEMATDKLNEGIR,ELIALYDSVGVK,GGSIDEQTNAAIDR,DYVGDEDPGVQSVK,DYVGDEDPGVQSVKK
GL22216-R1_1	predicted protein [Postia placenta Mad-698-R] gb|EED80396.1| predicted protein [Postia placenta Mad-698-R]	52	23243	1	8.7	ELEPETFAHLVSSTLYER
GL22223-R1_1	hypothetical protein SCHCODRAFT_111512 [Schizophyllum commune H4-8] gb|EFI94900.1| hypothetical protein SCHCODRAFT_111512 [Schizophyllum commune H4-8]	29	59578	1	2.1	EARMLTAPTSR
GL22226-R1_1	hydantoinase [Arthroderma otae CBS 113480] gb|EEQ30204.1| hydantoinase [Arthroderma otae CBS 113480]	78	112656	1	3.2	MLRIGIDVGGTNTDGVLIDVTR
GL22248-R1_1	NADH-quinone oxidoreductase [Gloeophyllum trabeum]	166	54489	4	12.7	YGSFPAQWK,KPTALELEIAEIQGK,TFGQLTNLSEVHGGSPWGAGTFAGADGSR,FDAFIFGVPTR
GL22256-R1_1	cellobiose dehydrogenase [Pycnoporus cinnabarinus]	25	84146	1	6.9	VSQFIVDASIIPSLPMGNPHGMLMSAAEQAVTK
GL22266-R1_1	predicted protein [Postia placenta Mad-698-R] gb|EED80862.1| predicted protein [Postia placenta Mad-698-R]	118	19032	2	16.2	LDHFYTVSESQR,GYVDEGTAGFVFPPQ
GL22281-R1_1	nitrate reductase [Arthroderma gypseum CBS 118893] gb|EFQ98613.1| nitrate reductase [Arthroderma gypseum CBS 118893]	32	104011	1	4.1	NDVMLAFGMNGRVLHPDHGYGYVGGR
GL22285-R1_1	hypothetical protein SCHCODRAFT_83677 [Schizophyllum commune H4-8] gb|EFI91183.1| hypothetical protein SCHCODRAFT_83677 [Schizophyllum commune H4-8]	106	39666	2	13.5	GDAIAIYQVEPELTFVK,SILYATNENTEGALQSFVIK
GL22318-R2_1	N	30	27820	1	4.6	ENAKPYTKAPK
GL22332-R1_1	predicted protein [Postia placenta Mad-698-R] gb|EED81395.1| predicted protein [Postia placenta Mad-698-R]	28	37973	1	4.6	LDDARTSFQESLEQAK
GL22339-R1_1	predicted protein [Postia placenta Mad-698-R] gb|EED78785.1| predicted protein [Postia placenta Mad-698-R]	81	30350	1	6.3	LNVNDFVAAGYPSWVYGR
GL22341-R1_1	N	37	8765	1	7.7	GTEEVR
GL22420-R1_1	hypothetical protein CC1G_08025 [Coprinopsis cinerea okayama7#130] gb|EAU86301.1| hypothetical protein CC1G_08025 [Coprinopsis cinerea okayama7#130]	28	51664	1	2.6	GGVVSFAKTSGIR
GL22440-R1_1	predicted protein [Laccaria bicolor S238N-H82] gb|EDR08199.1| predicted protein [Laccaria bicolor S238N-H82]	169	29344	2	14.9	IEVSWCIKPGHGTR,LIPDGAITGAHFVQTPDYVQVTGVGDLTK
GL22445-R1_1	hypothetical protein POSPLDRAFT_113926 [Postia placenta Mad-698-R] gb|EED80370.1| hypothetical protein POSPLDRAFT_113926 [Postia placenta Mad-698-R]	30	43264	1	4.5	SDVTGSDGVSRYPSTPSR
GL22478-R1_1	predicted protein [Postia placenta Mad-698-R] gb|EED84593.1| predicted protein [Postia placenta Mad-698-R]	28	17358	1	31.4	FGLAHTAAYGMSKAAALIATTK
GL22486-R1_1	hypothetical protein MPER_11089 [Moniliophthora perniciosa FA553] gb|EEB90673.1| hypothetical protein MPER_11089 [Moniliophthora perniciosa FA553]	122	37041	1	6.7	VLSPSLVCLALGDLVSVPAMVK
GL22494-R1_1	predicted protein [Laccaria bicolor S238N-H82] gb|EDR09682.1| predicted protein [Laccaria bicolor S238N-H82]	27	69480	1	1.1	LSSIERK
GL22501-R1_1	predicted protein [Postia placenta Mad-698-R] ref|XP_002475776.1| predicted protein [Postia placenta Mad-698-R] gb|EED79019.1| predicted protein [Postia placenta Mad-698-R] gb|EED84639.1| predicted protein [Postia placenta Mad-698-R]	98	19289	1	8.5	TAEEFDDAFDAFIAK
GL22506-R1_1	CAMK/CAMKL/Kin4 protein kinase [Coprinopsis cinerea okayama7#130] gb|EAU87704.2| CAMK/CAMKL/Kin4 protein kinase [Coprinopsis cinerea okayama7#130]	30	121708	1	3.8	KTVETPMK
GL22518-R1_1	predicted protein [Laccaria bicolor S238N-H82] gb|EDR08199.1| predicted protein [Laccaria bicolor S238N-H82]	117	39385	2	11.1	LIPDGAITGAHFVQTPDYVQVTGVGDLTK,IEVSWCVQPGHGTR
GL22545-R1_1	SnodProt1 [Verticillium albo-atrum VaMs.102] gb|EEY23801.1| SnodProt1 [Verticillium albo-atrum VaMs.102]	238	18501	2	18	QVDKSVCGL,NAMNALTHGQADQLGVVQVTSK
GL22550-R1_1	conserved hypothetical protein [Ajellomyces capsulatus G186AR]	72	39090	1	5.2	LLTTPITIETLR
GL22595-R1_1	predicted protein [Postia placenta Mad-698-R] gb|EED80094.1| predicted protein [Postia placenta Mad-698-R]	25	38128	1	13.4	LGGDLLDGWARTDGTTWHLAQEDIK
GL22611-R1_1	N	35	15940	1	7.1	IASNLARDDSR
GL22647-R1_1	dihydrolipoamide succinyltransferase [Coprinopsis cinerea okayama7#130] gb|EAU89463.2| dihydrolipoamide succinyltransferase [Coprinopsis cinerea okayama7#130]	31	51572	1	2.5	IDVSVNAPAAGK
GL22668-R1_1	Tetracycline resistance protein from transposon Tn4351/Tn4400 [Bacillus amyloliquefaciens DSM7] emb|CBI44420.1| Tetracycline resistance protein from transposon Tn4351/Tn4400 [Bacillus amyloliquefaciens DSM7]	37	84474	1	1.4	SVEAREGAIVK
GL22690-R1_1	N	29	12753	1	17	MPCGAAHPGVPREELGALR
GL22712-R1_1	hypothetical protein [Tuber melanosporum Mel28] emb|CAZ80393.1| unnamed protein product [Tuber melanosporum]	47	25900	1	5.3	LVEGMPLAEMER
GL22716-R1_1	predicted protein [Laccaria bicolor S238N-H82] gb|EDR01762.1| predicted protein [Laccaria bicolor S238N-H82]	784	17562	3	26.1	KIEEHNTLVFITDIR,TIVSPLNTESAMK,LTADHDALDVANK
GL22719-R1_1	predicted protein [Laccaria bicolor S238N-H82] gb|EDQ99596.1| predicted protein [Laccaria bicolor S238N-H82]	32	85169	1	4.3	SSLIEAISGIRLPR
GL22721-R1_1	predicted protein [Laccaria bicolor S238N-H82] gb|EDR07760.1| predicted protein [Laccaria bicolor S238N-H82]	1026	49779	8	22.4	GLYLDPSSASHIR,ENLVFSDSSR,SLEPWTDCPAFQK,STPLGEVQAYQLGQYLR,GIHSDLVDLTEVAVR,HREDIPLTEFIYR,LPPTFLEQAR,LEGSVINSNR,GLANWRENLVFSDSSR,SLEPWTDCPAFQK,GLYLDPSSASHIR,ENLVFSDSSR,LPPTFLEQAR,LEGSVINSNR,STPLGEVQAYQLGQYLR,GIHSDLVDLTEVAVR
GL22795-R1_1	predicted protein [Postia placenta Mad-698-R] gb|EED80926.1| predicted protein [Postia placenta Mad-698-R]	74	126617	1	1.8	EGRDGGEVGVALR
GL22797-R1_1	predicted protein [Laccaria bicolor S238N-H82] gb|EDR12004.1| predicted protein [Laccaria bicolor S238N-H82]	37	60955	1	2.1	TCPKCENNIEK
GL22828-R1_1	predicted protein [Laccaria bicolor S238N-H82] gb|EDR11255.1| predicted protein [Laccaria bicolor S238N-H82]	31	30680	1	7	EIAADAPDDETERLLDLIR
GL22863-R1_1	glutathione reductase [Laccaria bicolor S238N-H82] gb|EDR10885.1| glutathione reductase [Laccaria bicolor S238N-H82]	202	49566	6	34.5	MGATKDDFDNTVAIHPTSAEELVTLR,DDFDNTVAIHPTSAEELVTLR,LSYEDIPTVVFSHPTIGTVGLTEPEAR,TFDPILGETLTNWMK,GNVIADEYQETGVPGITSIGDVSGR,ALLTPVAIAAGR
GL22877-R1_1	jumonji superfamily protein [Laccaria bicolor S238N-H82] gb|EDR12730.1| jumonji superfamily protein [Laccaria bicolor S238N-H82]	31	42945	1	13.2	TCSVARATSPR
GL22886-R1_1	beta-xylosidase [Postia placenta Mad-698-R] gb|EED80923.1| beta-xylosidase [Postia placenta Mad-698-R]	70	87234	3	5.9	HFAAYDLDNWEGVVR,FLLQDVLR,ADAVIFAGGLDETVER
GL22918-R1_1	predicted protein [Laccaria bicolor S238N-H82] gb|EDR14671.1| predicted protein [Laccaria bicolor S238N-H82]	243	59074	5	15.3	EDLKESVESDEALR,GTPVYWMAQCLAAYAPGLPDK,HGAALIGEHLEK,ALAGTTQAVTLVNGGVK,VNTYGLVYVWR
GL22920-R1_1	predicted protein [Laccaria bicolor S238N-H82] gb|EDR00881.1| predicted protein [Laccaria bicolor S238N-H82]	26	41084	1	6.4	YPVWASLARDYLSIMASSTSSER
GL22942-R1_1	conserved hypothetical protein [Aspergillus terreus NIH2624] gb|EAU32059.1| conserved hypothetical protein [Aspergillus terreus NIH2624]	34	58138	1	9.7	FLVGNLGDIPSGGR
GL22960-R1_1	hypothetical protein MPER_02188 [Moniliophthora perniciosa FA553] gb|EEB98327.1| hypothetical protein MPER_02188 [Moniliophthora perniciosa FA553]	106	19196	2	18	DGCTGIFGAQPEPAR,NPGADSAASGHFTQVVWK
GL22966-R1_1	ATP synthase [Coprinopsis cinerea okayama7#130] gb|EAU90657.1| ATP synthase [Coprinopsis cinerea okayama7#130]	42	26451	1	6.6	MASRIAVSSLR
GL22967-R1_1	predicted protein [Postia placenta Mad-698-R] gb|EED83801.1| predicted protein [Postia placenta Mad-698-R]	29	25473	1	8.3	QVGMGSIQQGALGSVDPVR
GL23016-R1_1	40S ribosomal protein S4 [Postia placenta Mad-698-R] gb|EED83159.1| 40S ribosomal protein S4 [Postia placenta Mad-698-R]	83	45893	1	11	FDTGNLVFITGGR
GL23046-R1_1	hypothetical protein SCHCODRAFT_78645 [Schizophyllum commune H4-8] gb|EFI93762.1| hypothetical protein SCHCODRAFT_78645 [Schizophyllum commune H4-8]	223	65870	1	3	DAWIQADANR
GL23053-R1_1	hypothetical protein SCHCODRAFT_78645 [Schizophyllum commune H4-8] gb|EFI93762.1| hypothetical protein SCHCODRAFT_78645 [Schizophyllum commune H4-8]	67	68422	1	3.7	NAWIQADANR
GL23073-R1_1	predicted protein [Postia placenta Mad-698-R] gb|EED82827.1| predicted protein [Postia placenta Mad-698-R]	47	61429	1	5.3	ALCGIAASMTIPSALTLLVNVFTEPAEQAR
GL23078-R1_1	predicted protein [Postia placenta Mad-698-R] gb|EED83998.1| predicted protein [Postia placenta Mad-698-R]	46	58939	2	8.2	ELGVELEGAER,LDGMLFVR
GL23079-R1_1	hypothetical protein SCHCODRAFT_77069 [Schizophyllum commune H4-8] gb|EFI96388.1| hypothetical protein SCHCODRAFT_77069 [Schizophyllum commune H4-8]	149	92067	1	3	DGDLEAGIVIHELSHGLSTR
GL23097-R1_1	hypothetical protein [Leptosphaeria maculans]	110	17322	2	23.9	CYQFTWTSGAAAGK,QYGGVSSDAECSELPSNLQAGCHWR
GL23110-R1_1	condensin complex subunit SMC2 [Laccaria bicolor S238N-H82] gb|EDR06086.1| condensin complex subunit SMC2 [Laccaria bicolor S238N-H82]	28	140312	1	3.1	FRDGTSIVER
GL23115-R1_1	other/FunK1 protein kinase [Coprinopsis cinerea okayama7#130] gb|EAU81211.2| other/FunK1 protein kinase [Coprinopsis cinerea okayama7#130]	28	90544	1	2.3	GLTRVFFK
GL23116-R1_1	nuclease Le1 [Lentinula edodes] dbj|BAA94694.1| nuclease Le1 [Lentinula edodes]	154	37470	2	12.6	NIDENHGGTVETYAADLVSEIK,SLGSTYNENLGPAGPWADTVR
GL23160-R1_1	predicted protein [Postia placenta Mad-698-R] gb|EED82005.1| predicted protein [Postia placenta Mad-698-R]	90	59816	1	5.8	SAVLATNLNYAAK
GL23163-R1_1	predicted protein [Postia placenta Mad-698-R] gb|EED82005.1| predicted protein [Postia placenta Mad-698-R]	98	69951	1	1.7	VTYNGHLWTAK
GL23171-R1_1	small nuclear riboprotein Sm-D [Coprinopsis cinerea okayama7#130] gb|EAU89114.2| small nuclear riboprotein Sm-D [Coprinopsis cinerea okayama7#130]	29	14597	1	16.8	YFVLPDALPLDTLLVDDAPKPK
GL23179-R1_1	hypothetical protein CC1G_01557 [Coprinopsis cinerea okayama7#130] gb|EAU87910.1| hypothetical protein CC1G_01557 [Coprinopsis cinerea okayama7#130]	34	42319	1	2.3	KMTNDSVVR
GL23211-R1_1	predicted protein [Postia placenta Mad-698-R] gb|EED80985.1| predicted protein [Postia placenta Mad-698-R]	166	47347	6	20.2	YFTLPSGDKIPSVALGVWK,RLPVELFNK,IPSVALGVWK,NIGVSNFNIPR,GTDDQIDEALTANPYPTWK,ENDLLLEAYSPLGSNDLVK
GL23234-R1_1	proteasome subunit [Coprinopsis cinerea okayama7#130] gb|EAU85881.2| proteasome subunit [Coprinopsis cinerea okayama7#130]	60	28139	1	10.7	GQSPQGLESIR
GL23245-R1_1	nuclear pore protein seh1 [Coprinopsis cinerea okayama7#130] gb|EAU82848.1| nuclear pore protein seh1 [Coprinopsis cinerea okayama7#130]	28	51440	1	2.3	AMLVDAKGTVR
GL23247-R1_1	N	297	27826	9	32.8	FALFNR,AVPGVTPESVVK,KAVPGVTPESVVK,DNEEFVGWHGTNSDTAAFWASK,AFIPESLVGDSADK,GTTPALCAIFAR,AFIPESLVGDSADKAR,KAFIPESLVGDSADK,SGQLVIPQSIGNQFSAK
GL23254-R1_1	predicted protein [Postia placenta Mad-698-R] gb|EED78110.1| predicted protein [Postia placenta Mad-698-R]	31	53935	1	4.6	FADGTSHETDVVLGADGLKSVVR
GL23262-R1_1	predicted protein [Laccaria bicolor S238N-H82] gb|EDR01776.1| predicted protein [Laccaria bicolor S238N-H82]	28	27850	1	2	YIIWK
GL23281-R1_1	hypothetical protein SCHCODRAFT_232651 [Schizophyllum commune H4-8] gb|EFJ01141.1| hypothetical protein SCHCODRAFT_232651 [Schizophyllum commune H4-8]	410	17901	1	8.7	AAMDNGILTVTYPR
GL23283-R1_1	endopeptidase [Coprinopsis cinerea okayama7#130] gb|EAU80857.2| endopeptidase [Coprinopsis cinerea okayama7#130]	37	94366	1	5.5	RTFSGGPGADMPLLSGQSVHLR
GL23290-R1_1	hypothetical protein POSPLDRAFT_127993 [Postia placenta Mad-698-R] gb|EED81936.1| hypothetical protein POSPLDRAFT_127993 [Postia placenta Mad-698-R]	91	113530	5	8	LIITDYTFGAK,EGWHLPGFDTSSWTAR,TSTNINLKPVFGDGR,GVMNEGGLFGER,AEGALLTGLLAESASVR
GL23302-R1_1	N	99	33024	1	3.5	DSTWEVGVAHS
GL23307-R1_1	RecName: Full=Serine protease inhibitor	47	15709	1	9.8	DGPNSTSYVVTNAK
GL23337-R1_1	hypothetical protein GLRG_01077 [Glomerella graminicola M1.001]	69	53090	1	3.5	YGGILNQEAQTVDTEGR
GL23342-R1_1	predicted protein [Laccaria bicolor S238N-H82] gb|EDQ99596.1| predicted protein [Laccaria bicolor S238N-H82]	41	30023	1	6.5	ELPHNVPYLAK
GL23347-R1_1	PREDICTED: retrotransposable element Tf2 155 kDa protein type 1-like [Xenopus (Silurana) tropicalis]	28	84402	1	2.6	EDATAALTLTAER
GL23350-R1_1	predicted protein [Laccaria bicolor S238N-H82] gb|EDR07272.1| predicted protein [Laccaria bicolor S238N-H82]	2232	35808	9	37.2	IITENPHIATVTYSLPNK,IPISQGPGQTPK,TTGSGFQSFVR,AFITVEQLR,TSPHVLVPER,TTGSGFQSFVRDEYTTLVEVDDR,VFDAPFAGDAAK,GTPWDGDALAASLR,VTSGLKDLLVIK
GL23356-R1_1	succinate semialdehyde dehydrogenase [Coprinopsis cinerea okayama7#130] gb|EAU81348.1| succinate semialdehyde dehydrogenase [Coprinopsis cinerea okayama7#130]	102	53519	2	9.4	AVDIAAAEAPTFK,SIQNAAAAQEK
GL23373-R1_1	pro-pol protein [Lentinula edodes]	28	69812	1	6.4	EDATAALTLTAER
GL23374-R1_1	high nitrogen upregulated cytochrome P450 monooxygenase 2 [Phanerochaete chrysosporium]	30	65111	1	5.9	CMGPSGIPKGPHFIGAR
GL23376-R1_1	predicted protein [Laccaria bicolor S238N-H82] gb|EDR07354.1| predicted protein [Laccaria bicolor S238N-H82]	27	58102	1	2.7	VLFDVKHPPPSDLK
GL23379-R1_1	predicted protein [Postia placenta Mad-698-R] gb|EED80002.1| predicted protein [Postia placenta Mad-698-R]	86	37158	4	19.2	QPIFLPSPVDPMYSAK,FAGVSHPGLIGTAPSQELLDTWNAR,QAALNAIAYLQK,GAYVGQDLPDDVR
GL23384-R1_1	predicted protein [Laccaria bicolor S238N-H82] gb|EDR12006.1| predicted protein [Laccaria bicolor S238N-H82]	46	17844	2	27.7	GFGHIAISVDDIEK,EGILELTHNHGTESDANFQGYASGNQDPGR
GL23395-R1_1	exo-beta-1,3-glucanase [Lentinula edodes] dbj|BAE44303.1| exo-beta-1,3-glucanase [Lentinula edodes]	95	82884	1	2.6	GDGVTDDTAAINAAISSGNR
GL23402-R1_1	predicted protein [Postia placenta Mad-698-R] gb|EED85415.1| predicted protein [Postia placenta Mad-698-R]	27	72011	1	3.9	AEQLAEAEAVR
GL23406-R1_1	WD repeat-containing protein [Gloeobacter violaceus PCC 7421] dbj|BAC92292.1| WD-repeat protein [Gloeobacter violaceus PCC 7421]	46	52389	1	2.1	CPQLRSLVLK
GL23417-R1_1	Rds1 protein [Coprinopsis cinerea okayama7#130] gb|EAU83174.1| Rds1 protein [Coprinopsis cinerea okayama7#130]	228	43062	4	13.3	DFVDFCQK,FGESGVYGFLEHLDSR,AAANLLLESITTEAR,LITNIIGQGVAAQR
GL23422-R1_1	glycoside hydrolase family 92 protein [Schizophyllum commune H4-8] gb|EFJ03492.1| glycoside hydrolase family 92 protein [Schizophyllum commune H4-8]	181	93686	4	10	QFGFVPFGVLDTQSVGR,TLEYAFEDFAVR,LSEYGVWTGMSSELFNAK
GL23431-R1_1	predicted protein [Laccaria bicolor S238N-H82] gb|EDR04037.1| predicted protein [Laccaria bicolor S238N-H82]	32	87682	1	5.1	LLYVDLPSAQERVEIAR
GL23436-R1_1	predicted protein [Laccaria bicolor S238N-H82] gb|EDR11689.1| predicted protein [Laccaria bicolor S238N-H82]	170	92462	1	9.1	ALSTTLNQEEAAAR
GL23575-R1_1	N	27	24999	1	7	VAGPEEEEVVPR
GL23578-R1_1	voltage-dependent ion-selective channel [Coprinopsis cinerea okayama7#130] gb|EAU86031.2| voltage-dependent ion-selective channel [Coprinopsis cinerea okayama7#130]	33	31168	1	3.7	TQVEIDNQIAK
GL23580-R1_1	glycoside hydrolase family 15 protein [Laccaria bicolor S238N-H82] gb|EDR13753.1| glycoside hydrolase family 15 protein [Laccaria bicolor S238N-H82]	185	61201	4	20.2	GLIDEFTTAEAGLQQTSNPSGSVSTGGLGEPK,TYASWGASGLTVPK,AGIVIASPSTSNPNYLYTWVR,TIIDQFTTGEDNSLR
GL23590-R1_1	isocitrate lyase [Fomitopsis palustris]	91	60192	1	7.6	TDSEAATLLTSNVDERDHR
GL23599-R1_1	predicted protein [Laccaria bicolor S238N-H82] gb|EDR09663.1| predicted protein [Laccaria bicolor S238N-H82]	28	119498	1	7.2	FAMLSGARVVR
GL23600-R1_1	glycoside hydrolase family 15 protein [Laccaria bicolor S238N-H82] gb|EDR13753.1| glycoside hydrolase family 15 protein [Laccaria bicolor S238N-H82]	347	57540	5	16.5	YTPSNGGLSEQFDK,AGIVIASPSTSNPDYLYTWTR,AGLIANIGPDGSK,TIIDQFTTGEDTSLR,SIYGVNSGIASNVAVATGR
GL23615-R1_1	glucooligosaccharide oxidase [Puccinia graminis f. sp. tritici CRL 75-36-700-3]	165	35311	2	18.2	SAISAVPQDATAYNAR,FMGYPNYIDSQLNR
GL23626-R1_1	midasin nuclear AAA ATPase [Laccaria bicolor S238N-H82] gb|EDR13342.1| midasin nuclear AAA ATPase [Laccaria bicolor S238N-H82]	28	526110	1	3.4	LIDLARIIAAK
GL23666-R1_1	hypothetical protein SCHCODRAFT_52674 [Schizophyllum commune H4-8] gb|EFI99681.1| hypothetical protein SCHCODRAFT_52674 [Schizophyllum commune H4-8]	47	81255	1	4.9	DYRLPETDGIGAFHALQQR
GL23677-R1_1	hypothetical protein CC1G_13353 [Coprinopsis cinerea okayama7#130] gb|EAU86831.2| hypothetical protein CC1G_13353 [Coprinopsis cinerea okayama7#130]	28	50592	1	4.9	FEDGDGSDESNGGLCALVSRAK
GL23700-R1_1	predicted protein [Laccaria bicolor S238N-H82] gb|EDR09493.1| predicted protein [Laccaria bicolor S238N-H82]	1670	46393	4	9.8	GQEIKPVVDVAPDFESYEYKR,GQEIKPVVDVAPDFESYEYK,RLDLNNADEK,AAAVTLDAPLR
GL23710-R1_1	predicted protein [Postia placenta Mad-698-R] gb|EED85507.1| predicted protein [Postia placenta Mad-698-R]	27	60176	1	8.5	MLSGQMESAARAQER
GL23739-R1_1	predicted protein [Laccaria bicolor S238N-H82] gb|EDR13333.1| predicted protein [Laccaria bicolor S238N-H82]	30	66309	1	1.5	KAVATGPSR
GL23751-R1_1	hypothetical protein MPER_10813 [Moniliophthora perniciosa FA553] gb|EEB90918.1| hypothetical protein MPER_10813 [Moniliophthora perniciosa FA553]	28	40714	1	3	DEEWILAVVTK
GL23773-R1_1	predicted protein [Laccaria bicolor S238N-H82] gb|EDR13791.1| predicted protein [Laccaria bicolor S238N-H82]	27	120677	1	1.2	MASNPQEDAERIR
GL23792-R1_1	hypothetical protein SCHCODRAFT_48367 [Schizophyllum commune H4-8] gb|EFJ02171.1| hypothetical protein SCHCODRAFT_48367 [Schizophyllum commune H4-8]	146	44084	1	2.9	SLNSTIGGQDGK
GL23795-R1_1	hypothetical protein POSPLDRAFT_135050 [Postia placenta Mad-698-R] gb|EED79950.1| hypothetical protein POSPLDRAFT_135050 [Postia placenta Mad-698-R]	41	56108	1	8.4	DIMSVNPYLK
GL23804-R1_1	predicted protein [Postia placenta Mad-698-R] gb|EED84147.1| predicted protein [Postia placenta Mad-698-R]	177	15104	3	26.6	DFVPMNEVYVEYFPK,TIYCSGSIGIDR,CNIFLANLPR,CNIFLANLPR,VLQGAGVTR,LVEGGVQAQTR
GL23813-R1_1	predicted protein [Laccaria bicolor S238N-H82] gb|EDR13726.1| predicted protein [Laccaria bicolor S238N-H82]	27	101076	1	9.9	LLGTLTDENNKITIPR
GL23821-R1_1	predicted protein [Laccaria bicolor S238N-H82] gb|EDR09385.1| predicted protein [Laccaria bicolor S238N-H82]	32	46702	1	6.7	KENGDANGEGSK
GL23822-R1_1	hypothetical protein POSPLDRAFT_115945 [Postia placenta Mad-698-R] gb|EED82354.1| hypothetical protein POSPLDRAFT_115945 [Postia placenta Mad-698-R]	46	34793	1	4.1	LAYINDAGNAIMR
GL23828-R1_1	hypothetical protein SCHCODRAFT_109508 [Schizophyllum commune H4-8] gb|EFI95907.1| hypothetical protein SCHCODRAFT_109508 [Schizophyllum commune H4-8]	43	69181	1	1.7	NASIPNILMR
GL23841-R1_1	predicted protein [Laccaria bicolor S238N-H82] gb|EDR13710.1| predicted protein [Laccaria bicolor S238N-H82]	31	23518	1	19.4	IVLSCTDKHK
GL23866-R1_1	hypothetical protein POSPLDRAFT_135050 [Postia placenta Mad-698-R] gb|EED79950.1| hypothetical protein POSPLDRAFT_135050 [Postia placenta Mad-698-R]	496	76592	7	14.4	SINNVLR,APSYLYSVLNDIR,VNSADWLR,VPLGASDFSASLYSFDDTSGDTSLSNFNIDK,SLMDNNGFSGTK,VGAYVTGR,EIYFTECSGTQGTDWWSDIK
GL23871-R1_1	hypothetical protein SCHCODRAFT_107292 [Schizophyllum commune H4-8] gb|EFI99730.1| hypothetical protein SCHCODRAFT_107292 [Schizophyllum commune H4-8]	47	62915	1	4.1	GALVALK
GL23913-R1_1	hypothetical protein SCHCODRAFT_76790 [Schizophyllum commune H4-8] gb|EFI97429.1| hypothetical protein SCHCODRAFT_76790 [Schizophyllum commune H4-8]	181	25135	1	13	APLLINSCTIDQQFPPEAQTQADDILGGGK
GL23922-R1_1	N	31	63549	1	3.5	RLPDDQPLADLLCEVGIATK
GL23931-R1_1	hypothetical protein CC1G_04939 [Coprinopsis cinerea okayama7#130] gb|EAU80829.2| hypothetical protein CC1G_04939 [Coprinopsis cinerea okayama7#130]	29	114609	1	2.8	GVGLSYLAHGR
GL23945-R1_1	predicted protein [Postia placenta Mad-698-R] gb|EED84948.1| predicted protein [Postia placenta Mad-698-R]	34	269046	1	2.6	GTPLMQQLSGISSRVPSNAPQR
GL23954-R1_1	predicted protein [Laccaria bicolor S238N-H82] gb|EDR13280.1| predicted protein [Laccaria bicolor S238N-H82]	29	60252	1	17.8	AIVQVFEGTSGVDVKATHVEFTGSSMK
GL23971-R1_1	predicted protein [Postia placenta Mad-698-R] gb|EED80258.1| predicted protein [Postia placenta Mad-698-R]	124	42487	1	6.1	QFTGAEFFDEK
GL23979-R1_1	polysaccharide lyase family 8 protein [Laccaria bicolor S238N-H82] gb|EDR15000.1| polysaccharide lyase family 8 protein [Laccaria bicolor S238N-H82]	186	79492	3	8.5	YTNPYTGSLTFQK,SVNGLGYLTGANTLDVAK,MFYANDYMVQR
GL24004-R1_1	predicted protein [Laccaria bicolor S238N-H82] gb|EDR08856.1| predicted protein [Laccaria bicolor S238N-H82]	28	25753	1	4.8	MDTDTKPVVPK
GL24012-R1_1	predicted protein [Postia placenta Mad-698-R] gb|EED85385.1| predicted protein [Postia placenta Mad-698-R]	29	90868	1	1.4	NLLRTLTASQVK
GL24025-R1_1	predicted protein [Postia placenta Mad-698-R] gb|EED81222.1| predicted protein [Postia placenta Mad-698-R]	179	35484	1	4	TGDLTDSVESLKK
GL24026-R1_1	predicted protein [Postia placenta Mad-698-R] gb|EED82010.1| predicted protein [Postia placenta Mad-698-R]	32	34951	1	13.5	NLVTNNEDIGTYVVRILADPR
GL24030-R1_1	hypothetical protein POSPLDRAFT_57386 [Postia placenta Mad-698-R] gb|EED81384.1| hypothetical protein POSPLDRAFT_57386 [Postia placenta Mad-698-R]	68	67661	2	3.5	VPIPFWAIEK,IVAEFISQPEWR
GL24035-R1_1	predicted protein [Postia placenta Mad-698-R] gb|EED80472.1| predicted protein [Postia placenta Mad-698-R]	31	98226	1	1.2	LPTQGLRLPQR
GL24039-R1_1	candidate beta-glucosidase from glycoside hydrolase family 1 [Postia placenta Mad-698-R] gb|EED84949.1| candidate beta-glucosidase from glycoside hydrolase family 1 [Postia placenta Mad-698-R]	46	55862	1	3.7	LIGDRLPEFTEEEIAVVK
GL24047-R1_1	alpha-aminoadipate reductase Lys1p [Laccaria bicolor S238N-H82] gb|EDR09269.1| alpha-aminoadipate reductase Lys1p [Laccaria bicolor S238N-H82]	29	157853	1	4.5	SANVLGTLTGLELASTGKPK
GL24055-R1_1	predicted protein [Laccaria bicolor S238N-H82] gb|EDQ99997.1| predicted protein [Laccaria bicolor S238N-H82]	57	86571	1	2.2	VDVKIPGGVQAYVVDLR
GL24096-R1_1	predicted protein [Postia placenta Mad-698-R] gb|EED85877.1| predicted protein [Postia placenta Mad-698-R]	26	41190	1	2.5	DVIERLEDR
GL24111-R1_1	hypothetical protein UM02962.1 [Ustilago maydis 521] gb|EAK84134.1| hypothetical protein UM02962.1 [Ustilago maydis 521]	37	63135	1	12.5	MLAVLR
GL24125-R1_1	hypothetical protein POSPLDRAFT_126595 [Postia placenta Mad-698-R] gb|EED84956.1| hypothetical protein POSPLDRAFT_126595 [Postia placenta Mad-698-R]	29	45331	1	3.5	YNLDGLDFDWEYPNK
GL24191-R1_1	hypothetical protein SCHCODRAFT_104107 [Schizophyllum commune H4-8] gb|EFJ02467.1| hypothetical protein SCHCODRAFT_104107 [Schizophyllum commune H4-8]	43	43645	1	3.1	AVVYELGTGNNR
GL24192-R1_1	eukaryotic translation initiation factor 6 [Postia placenta Mad-698-R] ref|XP_002473138.1| eukaryotic translation initiation factor 6 [Postia placenta Mad-698-R] gb|EED81627.1| eukaryotic translation initiation factor 6 [Postia placenta Mad-698-R] gb|EED83278.1| eukaryotic translation initiation factor 6 [Postia placenta Mad-698-R]	31	27931	1	4.3	NSLPDAVAIQR
GL24196-R1_1	endoglucanase [Irpex lacteus]	91	41497	2	5.4	IPFLMER,LQAATQWLQQNNLK
GL24203-R1_1	predicted protein [Postia placenta Mad-698-R] gb|EED80045.1| predicted protein [Postia placenta Mad-698-R]	77	36410	1	10.2	SIGADVAFNYK
GL24217-R1_1	hypothetical protein POSPLDRAFT_120960 [Postia placenta Mad-698-R] ref|XP_002476990.1| hypothetical protein POSPLDRAFT_119525 [Postia placenta Mad-698-R] gb|EED77818.1| hypothetical protein POSPLDRAFT_119525 [Postia placenta Mad-698-R] gb|EED79781.1| hypothetical protein POSPLDRAFT_120960 [Postia placenta Mad-698-R]	61	33628	3	18.4	IVASAFGATDTPTTSNADAVGTANTMAAWVK,GQFILTHAPLAPWLGPNK,WVTTFTQTLR
GL24246-R1_1	hypothetical protein NECHADRAFT_87455 [Nectria haematococca mpVI 77-13-4] gb|EEU37678.1| hypothetical protein NECHADRAFT_87455 [Nectria haematococca mpVI 77-13-4]	79	49955	2	11.7	VGTVPDVLTMSHAADAAMAAAPR,STTDASVQACR
GL24254-R1_1	protein transport protein sec31 [Laccaria bicolor S238N-H82] gb|EDQ99564.1| protein transport protein sec31 [Laccaria bicolor S238N-H82]	27	154339	1	1	EEVAARVAEAVANLK
GL24275-R1_1	predicted protein [Postia placenta Mad-698-R] gb|EED84378.1| predicted protein [Postia placenta Mad-698-R]	46	122449	1	4.2	KDGELGVLK
GL24280-R1_1	phosphoglucomutase [Laccaria bicolor S238N-H82] gb|EDR14589.1| phosphoglucomutase [Laccaria bicolor S238N-H82]	554	61444	5	15.9	EVPTKPFDGQKPGTSGLR,YFSPETVQTILK,LSICGEESFGTGSDHIR,VIELAPIDLSK,FIIGQDAILSTPAASNIIR,YFSPETVQTILK,VIELAPIDLSK,SMPTSAQIDYVAK,LSICGEESFGTGSDHIR,LSGTGSQGATVR
GL24311-R1_1	hypothetical protein SCHCODRAFT_56138 [Schizophyllum commune H4-8] gb|EFI96216.1| hypothetical protein SCHCODRAFT_56138 [Schizophyllum commune H4-8]	52	43890	1	3.5	SATGAVADESTGLLK
GL24319-R1_1	peptidyl-Lys metalloendopeptidase [Chlorophyllum molybdites] dbj|BAF73478.1| peptidyl-Lys metalloendopeptidase [Chlorophyllum molybdites]	95	37080	3	19.3	SLAQSNPDEAVFNADNHEYFAENNPSQS,YTTWFGTYTSSR,AGTLIHEASHFTANGGTQDYVYGQSSAK
GL24325-R1_1	glycopeptide [Phanerochaete chrysosporium]	94	19297	3	35.4	NPDPSKPGSGSSTDISLIPPNAFSVK,CQFNGQGCTLLEPTLK,SGFHYVNGCDGAGATCDNANCK
GL24339-R1_1	predicted protein [Postia placenta Mad-698-R] gb|EED84333.1| predicted protein [Postia placenta Mad-698-R]	29	74893	1	1.8	RAVEETFAALVR
GL24346-R1_1	N-acetylhexosaminidase [Postia placenta Mad-698-R] gb|EED78592.1| N-acetylhexosaminidase [Postia placenta Mad-698-R]	200	60350	5	10.8	NFFPVADIKR,AIQLQPMWCALR,TLDAMSLVK,TLELSLANGATVR,AAGQTLEEALDVFTQK
GL24347-R1_1	N-acetylhexosaminidase [Postia placenta Mad-698-R] gb|EED78592.1| N-acetylhexosaminidase [Postia placenta Mad-698-R]	192	81223	4	8.3	NFFPVADIKR,TLDAMSLVK,TLELSLANGATVR,AAGQTLEEALDVFTQK
GL24356-R1_1	hypothetical protein UM05989.1 [Ustilago maydis 521] gb|EAK86961.1| hypothetical protein UM05989.1 [Ustilago maydis 521]	30	21889	1	4	VGDVEAPR
GL24358-R1_1	hypothetical protein SCHCODRAFT_233273 [Schizophyllum commune H4-8] gb|EFI99400.1| hypothetical protein SCHCODRAFT_233273 [Schizophyllum commune H4-8]	42	36487	1	7.4	VAVITGAGSGIGR
GL24361-R1_1	hypothetical protein POSPLDRAFT_97540 [Postia placenta Mad-698-R] gb|EED81016.1| hypothetical protein POSPLDRAFT_97540 [Postia placenta Mad-698-R]	247	80783	7	13.4	AFSETVHGYWTQLTR,ELAWWATHR,TDSEGWAAALQR,AGILDLLWDKDK,EPFAATATSQNPILR,FSISDIDSAGR,SNLYAELASGAESGWDYSSR
GL24367-R1_1	predicted protein [Laccaria bicolor S238N-H82] gb|EDR13682.1| predicted protein [Laccaria bicolor S238N-H82]	29	27176	1	4.6	MPPHFLTSNFR
GL24368-R1_1	predicted protein [Laccaria bicolor S238N-H82] gb|EDR13208.1| predicted protein [Laccaria bicolor S238N-H82]	37	38515	1	3.1	SEEYQADLVAR
GL24376-R1_1	glycoside hydrolase family 18 and carbohydrate-binding module family 5 protein [Schizophyllum commune H4-8] gb|EFI91858.1| glycoside hydrolase family 18 and carbohydrate-binding module family 5 protein [Schizophyllum commune H4-8]	43	67342	1	1	QLYLIK
GL24381-R1_1	thioredoxin reductase [Taiwanofungus camphoratus]	127	41275	2	12.1	NKPLAVIGGGDSAAEEATYLTK,GVFAAGDVQDKR
GL24391-R1_1	predicted protein [Laccaria bicolor S238N-H82] gb|EDR09003.1| predicted protein [Laccaria bicolor S238N-H82]	44	100935	1	1.4	SKLIMGYVGPEWK
GL24396-R1_1	RecName: Full=Peptidyl-Lys metalloendopeptidase; Short=MEP; AltName: Full=GfMEP; Flags: Precursor dbj|BAB82381.1| peptidyl-Lys metalloendopeptidase [Grifola frondosa]	432	38694	2	12.7	SNPAQVILIADAHEYFAENTPALP,YTTWFGLYTDSR
GL24399-R1_1	peptidyl-Lys metalloendopeptidase [Chlorophyllum molybdites] dbj|BAF73478.1| peptidyl-Lys metalloendopeptidase [Chlorophyllum molybdites]	128	38070	2	13.5	FGVVYLCPLFWTAPPVGTDSK,AGTLIHEASHFPANGGTQDYVYGQAASR
GL24402-R1_1	RecName: Full=Peptidyl-Lys metalloendopeptidase; Short=MEP; AltName: Full=GfMEP; Flags: Precursor dbj|BAB82381.1| peptidyl-Lys metalloendopeptidase [Grifola frondosa]	25	36457	1	3.5	YTTWFGEYTSVR
GL24405-R1_1	hypothetical protein SCHCODRAFT_77323 [Schizophyllum commune H4-8] gb|EFI96183.1| hypothetical protein SCHCODRAFT_77323 [Schizophyllum commune H4-8]	51	8213	1	13.3	YFAENNPALP
GL24406-R1_1	RecName: Full=Peptidyl-Lys metalloendopeptidase; Short=MEP; AltName: Full=GfMEP; Flags: Precursor dbj|BAB82381.1| peptidyl-Lys metalloendopeptidase [Grifola frondosa]	28	36648	1	8.5	YTTWFGEYTSVR
GL24410-R1_1	RecName: Full=Peptidyl-Lys metalloendopeptidase; Short=MEP; AltName: Full=GfMEP; Flags: Precursor dbj|BAB82381.1| peptidyl-Lys metalloendopeptidase [Grifola frondosa]	62	13937	1	9.4	YTTWFGTYTASR
GL24443-R1_1	predicted protein [Postia placenta Mad-698-R] gb|EED82641.1| predicted protein [Postia placenta Mad-698-R]	30	282684	1	1.9	SASDPASMAVRNR
GL24449-R1_1	hypothetical protein SCHCODRAFT_57555 [Schizophyllum commune H4-8] gb|EFI95360.1| hypothetical protein SCHCODRAFT_57555 [Schizophyllum commune H4-8]	39	48052	1	2.9	VIGVDTLSPDETR
GL24500-R1_1	glutamate-tRNA ligase [Coprinopsis cinerea okayama7#130] gb|EAU88705.1| glutamate-tRNA ligase [Coprinopsis cinerea okayama7#130]	27	85456	1	8.7	SKTTDASGVITAIEMELHLEGDFR
GL24508-R1_1	predicted protein [Postia placenta Mad-698-R] gb|EED84970.1| predicted protein [Postia placenta Mad-698-R]	35	103557	1	5.3	VDALAPGQVTDAER
GL24519-R1_1	predicted protein [Laccaria bicolor S238N-H82] gb|EDR06396.1| predicted protein [Laccaria bicolor S238N-H82]	32	43841	1	5.7	VNGVVETNRPSLKNAQYETVVR
GL24546-R1_1	60S ribosomal protein L7 [Postia placenta Mad-698-R] ref|XP_002477487.1| 60S ribosomal protein L7 [Postia placenta Mad-698-R] gb|EED77316.1| 60S ribosomal protein L7 [Postia placenta Mad-698-R] gb|EED80136.1| 60S ribosomal protein L7 [Postia placenta Mad-698-R]	366	28609	2	10.4	AAGDFYVPAQAK,LVEPYVAYGEPNLK
GL24555-R1_1	citrate synthase [Coprinopsis cinerea okayama7#130] gb|EAU88446.1| citrate synthase [Coprinopsis cinerea okayama7#130]	30	51487	1	3.3	EVLEEVVPKK
GL24568-R1_1	predicted protein [Laccaria bicolor S238N-H82] gb|EDR14262.1| predicted protein [Laccaria bicolor S238N-H82]	26	125867	1	0.8	NIPQERDVR
GL24589-R1_1	predicted protein [Laccaria bicolor S238N-H82] gb|EDR10178.1| predicted protein [Laccaria bicolor S238N-H82]	542	126659	9	15.3	AYHEWMPIR,AVPVGSQAPDQSIPVCVSFK,LSRPVAGGSVLAGVLK,TDPSLVFAHQK,VVPLGTSPDQSIPVCVSFK,SLMGSDQEAWFYQTLSDSK,LLDLTMLDTR,SLMGTEQESWFYETLSESK,YVVENTDLQWSEGSYR
GL24589-R2_1	N	458	98544	8	17.5	AYHEWMPIR,AVPVGSQAPDQSIPVCVSFK,TDPSLVFAHQK,VVPLGTSPDQSIPVCVSFK,SLMGSDQEAWFYQTLSDSK,LLDLTMLDTR,LTRPVAGGNVLAGVLK,YVVENTDLQWSEGSYR
GL24632-R1_1	predicted protein [Laccaria bicolor S238N-H82] gb|EDR14911.1| predicted protein [Laccaria bicolor S238N-H82]	36	46377	1	6.6	EAMILLLR
GL24644-R1_1	methionine adenosyltransferase [Coprinopsis cinerea okayama7#130] gb|EAU88848.1| methionine adenosyltransferase [Coprinopsis cinerea okayama7#130]	28	44007	1	6.9	FVIGGPQGDAGLTGR
GL24649-R1_1	predicted protein [Postia placenta Mad-698-R] gb|EED81322.1| predicted protein [Postia placenta Mad-698-R]	39	56540	1	3.5	EIHAASASGTETGTADAMR
GL24652-R1_1	predicted protein [Laccaria bicolor S238N-H82] gb|EDR14338.1| predicted protein [Laccaria bicolor S238N-H82]	599	57976	3	12.6	SLQDIIAILGMDELSEEDKLTVER,VIDTGAPIRIPVGTATLGR,TVLIQELINNVAK
GL24677-R1_1	hypothetical protein CC1G_12019 [Coprinopsis cinerea okayama7#130] gb|EAU88627.2| hypothetical protein CC1G_12019 [Coprinopsis cinerea okayama7#130]	37	267184	1	4.4	FDPSPLLLLACTLIQHNKANSR
GL24688-R1_1	RecName: Full=Heat shock protein HSS1 gb|AAB93665.1| HSS1 [Puccinia graminis f. sp. tritici]	1294	66855	5	18.3	NQVAMNPYNTVFDAKR,KFSDAEVQSDVK,DAGTISGLNVLR,TTPSYVAFTDTER,FSDAEVQSDVK
GL24695-R1_1	hypothetical protein [Podospora anserina S mat+] emb|CAP67702.1| unnamed protein product [Podospora anserina S mat+]	57	66574	2	5.6	TITETEPLASLIVAPR,TLIVYGTSNLR
GL24712-R1_1	cellobiohydrolaseII [Polyporus arcularius]	237	47213	4	16.3	AASVANIPTFTWLDSVSK,VPDLGTYLSDASALQTSSGQK,YFDYIDQIVAQIK,VVAVIEPDSLANLVTNLSVQK
GL24750-R1_1	predicted protein [Laccaria bicolor S238N-H82] gb|EDR03248.1| predicted protein [Laccaria bicolor S238N-H82]	27	70552	1	6.3	LEKVVYGRPGSGPCLVPSIR
GL24763-R1_1	mannose-6-phosphatase [Phanerochaete chrysosporium]	114	39883	2	7.4	DDGVAAGEFSPIFYK,DDGVAAGEFSPIFYKK
GL24769-R1_1	predicted protein [Laccaria bicolor S238N-H82] sp|B0CS49|CLP1_LACBS RecName: Full=Protein CLP1 gb|EDR14238.1| predicted protein [Laccaria bicolor S238N-H82]	38	61842	1	2.5	MTVLSPSPGLLTGK
GL24774-R1_1	predicted protein [Postia placenta Mad-698-R] gb|EED81534.1| predicted protein [Postia placenta Mad-698-R]	121	39941	1	7.3	AVDAIAVLDSQR
GL24786-R1_1	glucooligosaccharide oxidase [Puccinia graminis f. sp. tritici CRL 75-36-700-3]	111	57385	1	7.9	LNPVVESDSAYATDSAPFNLR
GL24789-R1_1	glucooligosaccharide oxidase [Puccinia graminis f. sp. tritici CRL 75-36-700-3]	28	58094	2	8.8	EYVNYVDSTYSADEAHTR,FNWKPAAVVYPQDSAGVAAAVK
GL24792-R1_1	bifunctional tryptophan synthase TRP1 [Laccaria bicolor S238N-H82] gb|EDR14217.1| bifunctional tryptophan synthase TRP1 [Laccaria bicolor S238N-H82]	26	74646	1	3.2	TRIIAETGAGQHGVATATACAR
GL24805-R1_1	glucooligosaccharide oxidase [Laccaria bicolor S238N-H82] gb|EDR00124.1| glucooligosaccharide oxidase [Laccaria bicolor S238N-H82]	366	53907	6	17.6	AMAHGTCPYVGSGGHAGQGGFGLPSR,RVISFPQDF,GADYNAFDAR,AASDALFAYLYGPGAR,AIEDNQPETQFK,FNWKPAALVYPTDSK
GL24807-R1_1	glucooligosaccharide oxidase [Laccaria bicolor S238N-H82] gb|EDR00124.1| glucooligosaccharide oxidase [Laccaria bicolor S238N-H82]	582	59940	9	24.2	AMAHGTCPYVGSGGHAGQGGFGLPSR,FKEYVNYIDSTYTAEESHK,FNWKPAAVVYPTDSK,RVISFPQDF,AVGLEININPDSK,GADYNAFDAR,AASDALFAYLYGPGAR,GLQAWQEFANDPHHKLDK,FNWKPAAVVYPTDSKDVAAAVK
GL24810-R1_1	high nitrogen upregulated cytochrome P450 monooxygenase 2 [Phanerochaete chrysosporium]	45	56857	1	2	RSFIFTDSER
GL24828-R1_1	predicted protein [Laccaria bicolor S238N-H82] gb|EDR11290.1| predicted protein [Laccaria bicolor S238N-H82]	199	46675	1	5.6	MDEIGVDIQK
GL24834-R1_1	predicted protein [Postia placenta Mad-698-R] gb|EED84161.1| predicted protein [Postia placenta Mad-698-R]	38	131227	1	3.3	QEALEFIATER
GL24872-R1_1	hypothetical protein SCHCODRAFT_81437 [Schizophyllum commune H4-8] gb|EFJ00390.1| hypothetical protein SCHCODRAFT_81437 [Schizophyllum commune H4-8]	44	61944	1	1.4	ILADVIHR
GL24905-R1_1	predicted protein [Laccaria bicolor S238N-H82] gb|EDQ99404.1| predicted protein [Laccaria bicolor S238N-H82]	32	85385	1	3.8	SWSMFGSLVIVFPTPHDGGALVFR
GL24907-R1_1	predicted protein [Postia placenta Mad-698-R] gb|EED84356.1| predicted protein [Postia placenta Mad-698-R]	50	60268	2	4.4	NLCNAYAQLGAR,SYLSALGSTNSGK
GL24913-R1_1	tyrosinase [Laccaria bicolor S238N-H82] gb|EDR04123.1| tyrosinase [Laccaria bicolor S238N-H82]	232	73199	5	10.9	HTEVENPLYTYK,IPGSTAPFDQWMTTLR,SKIPGSTAPFDQWMTTLR,QPFWDWAAPGQAVPPDEVIR,IAEEYTTESAEWR
GL24995-R1_1	predicted protein [Postia placenta Mad-698-R] gb|EED84199.1| predicted protein [Postia placenta Mad-698-R]	32	61915	1	1.8	LLNALLSAVK
GL25024-R1_1	PREDICTED: 80 kDa MCM3-associated protein-like [Xenopus (Silurana) tropicalis]	26	64075	1	2.9	YQPTLMSGLDDSLEELRVK
GL25025-R1_1	predicted protein [Postia placenta Mad-698-R] gb|EED79866.1| predicted protein [Postia placenta Mad-698-R]	27	62577	1	1.8	LDETRLSLLR
GL25033-R1_1	hypothetical protein CC1G_01586 [Coprinopsis cinerea okayama7#130] gb|EAU87939.1| hypothetical protein CC1G_01586 [Coprinopsis cinerea okayama7#130]	277	58639	2	5.7	LVLGLPLYGYVSQSTK,QTVVTYDDTWSLGDK
GL25055-R1_1	N	57	13471	1	10.9	LPGGLMMGGLSAR
GL25058-R1_1	hypothetical protein GLRG_09311 [Glomerella graminicola M1.001]	51	24975	1	4.5	VGQFCQGILR
GL25059-R1_1	hypothetical protein SCHCODRAFT_255865 [Schizophyllum commune H4-8] gb|EFJ00774.1| hypothetical protein SCHCODRAFT_255865 [Schizophyllum commune H4-8]	1585	42213	3	10.8	YIQGPYAIQNAAK,FLAAGMGDAIATNVEAR,SSDFVIALGGGK
GL25071-R1_1	agmatinase [Laccaria bicolor S238N-H82] gb|EDR14453.1| agmatinase [Laccaria bicolor S238N-H82]	150	46094	3	11.4	EIDTIGTDGIIK,VITLGGDHTIVLPLLR,TTLSGPADYANDDASGFQR
GL25075-R1_1	glycoside hydrolase family 16 protein [Laccaria bicolor S238N-H82] gb|EDR13819.1| glycoside hydrolase family 16 protein [Laccaria bicolor S238N-H82]	127	71204	2	5.5	FSACTCPGSDHPGPNVGVGR,GVPEIDIFETQIDTSR
GL25113-R1_1	predicted protein [Postia placenta Mad-698-R] gb|EED84857.1| predicted protein [Postia placenta Mad-698-R]	32	116548	1	3	DALKQGSDLK
GL25164-R1_1	hypothetical protein An18g00870 [Aspergillus niger] emb|CAK43159.1| unnamed protein product [Aspergillus niger]	47	31444	1	8.4	IPSDLFR
GL25167-R1_1	sec7-like domain belongs to guanine nucleotide exchange factors [Laccaria bicolor S238N-H82] gb|EDR11816.1| sec7-like domain belongs to guanine nucleotide exchange factors [Laccaria bicolor S238N-H82]	49	134606	1	6.2	AMAIGASPSPLR
GL25205-R1_1	N	33	6805	1	17.2	EGTPYLIR
GL25210-R1_1	predicted protein [Laccaria bicolor S238N-H82] gb|EDR06264.1| predicted protein [Laccaria bicolor S238N-H82]	44	47057	2	6.5	QIWFAGAHSDVGGGYQR,SLIDLDLDFLR
GL25211-R1_1	predicted protein [Postia placenta Mad-698-R] gb|EED81565.1| predicted protein [Postia placenta Mad-698-R]	108	48883	1	2.3	NEFLLSIAEK
GL25255-R2_1	N	101	40100	2	9.4	IGTYNAAVLAAR,LQTLIDAGNNVQTIAQELITEAK
GL25265-R1_1	hypothetical protein SCHCODRAFT_68902 [Schizophyllum commune H4-8] gb|EFI95564.1| hypothetical protein SCHCODRAFT_68902 [Schizophyllum commune H4-8]	29	95029	1	6.5	TIGHGAFGVVSLVR
GL25283-R1_1	mannanase [Armillariella tabescens]	36	49168	1	3.7	YKDEPTILGWELANEPR
GL25288-R1_1	hypothetical protein SCHCODRAFT_257725 [Schizophyllum commune H4-8] gb|EFI95251.1| hypothetical protein SCHCODRAFT_257725 [Schizophyllum commune H4-8]	197	31674	2	11.9	FFNNDIAAVPR,AVGEYIGNYIAK
GL25304-R1_1	hypothetical protein SCHCODRAFT_69496 [Schizophyllum commune H4-8] gb|EFI94807.1| hypothetical protein SCHCODRAFT_69496 [Schizophyllum commune H4-8]	42	43503	1	4.8	VVDGFNEAVSKPFGVGAVK
GL25307-R1_1	predicted protein [Postia placenta Mad-698-R] gb|EED77210.1| predicted protein [Postia placenta Mad-698-R]	38	44868	1	5.3	QISEVRPTHPNPQMASEPIR
GL25314-R1_1	hypothetical protein SCHCODRAFT_57429 [Schizophyllum commune H4-8] gb|EFI95083.1| hypothetical protein SCHCODRAFT_57429 [Schizophyllum commune H4-8]	27	61714	1	3.5	TALSLIELVLSAPTTSDEAK
GL25327-R1_1	predicted protein [Laccaria bicolor S238N-H82] gb|EDR11526.1| predicted protein [Laccaria bicolor S238N-H82]	35	59760	1	5.7	AQTVDAISHAWADGQSLR
GL25348-R1_1	copper radical oxidase [Phanerochaete chrysosporium]	51	70424	1	5.6	DGLSPSTVPR
GL25358-R1_1	CAMK/CAMKL/PASK protein kinase [Coprinopsis cinerea okayama7#130] gb|EAU91647.2| CAMK/CAMKL/PASK protein kinase [Coprinopsis cinerea okayama7#130]	30	53326	1	13.2	QASAPGKLAVPTPLTTPMLSPSSSIASALDSEGPR
GL25363-R1_1	predicted protein [Laccaria bicolor S238N-H82] gb|EDR11531.1| predicted protein [Laccaria bicolor S238N-H82]	37	139364	1	1.8	VKVDAAAVLQK
GL25409-R1_1	hypothetical protein SCHCODRAFT_58346 [Schizophyllum commune H4-8] gb|EFI94500.1| hypothetical protein SCHCODRAFT_58346 [Schizophyllum commune H4-8]	39	106491	1	4.9	FQTLVPHTSCTGK
GL25438-R1_1	predicted protein [Laccaria bicolor S238N-H82] gb|EDR11935.1| predicted protein [Laccaria bicolor S238N-H82]	32	30782	1	3	LLDYDAAR
GL25465-R1_1	predicted protein [Postia placenta Mad-698-R] gb|EED78149.1| predicted protein [Postia placenta Mad-698-R]	30	138472	1	1	ILGKAGSTINEIK
GL25475-R1_1	N	38	17693	1	9.9	FANFFTHDATGVVAGR
GL25498-R1_1	hypothetical protein SCHCODRAFT_69684 [Schizophyllum commune H4-8] gb|EFI94947.1| hypothetical protein SCHCODRAFT_69684 [Schizophyllum commune H4-8]	1494	38457	5	23.4	IIPAGAITGVQFMK,TPGYLQIVGFIDQTK,INLQSDDGGGELDPHGADLR,HFSYPSGIPYQADPDNGVR,VCDPAGSNAANLCQHVFDR,VCDPAGSNAANLCQHVFDR,IIPAGAITGVQFMK,INLQSDDGGGELDPHGADLR,HFSYPSGIPYQADPDNGVR,TPGYLQIVGFIDQTK
GL25499-R1_1	farnesyl-diphosphate synthase [Ganoderma lucidum] gb|ACB37021.1| farnesyl-diphosphate synthase [Ganoderma lucidum]	66	41202	1	3.3	GISVVDSVEILK
GL25500-R1_1	predicted protein [Laccaria bicolor S238N-H82] gb|EDR08934.1| predicted protein [Laccaria bicolor S238N-H82]	5959	62699	8	28.5	SQKVEYEKPLILLSEK,RPLIIIAEDVDGEALAACVVNK,NVIIEQPFGGPK,GFISPYFVTDVK,TALVDAAGVASLLTTSEACVVEHEDPK,AAVEEGILPGGGVALLK,TIEDEIEITEGMR,TNEIAGDGTTTATVLAR
GL25540-R1_1	hypothetical protein SCHCODRAFT_85732 [Schizophyllum commune H4-8] gb|EFI94435.1| hypothetical protein SCHCODRAFT_85732 [Schizophyllum commune H4-8]	28	21623	1	18.9	AALMSSLQTK
GL25548-R1_1	hypothetical protein POSPLDRAFT_95887 [Postia placenta Mad-698-R] gb|EED80909.1| hypothetical protein POSPLDRAFT_95887 [Postia placenta Mad-698-R]	46	15568	1	22.4	GAVGYSYFNGCDDVGATCANPECPAKDAEIVCR
GL25550-R1_1	manganese peroxidase [Ganoderma lucidum] gb|ACD44889.1| manganase peroxidase [Ganoderma lucidum]	115	38810	1	2.5	LQSDFALSR
GL25581-R2_1	N	37	63299	1	4.4	DVDIFNGLQAK
GL25583-R1_1	hypothetical protein UM01711.1 [Ustilago maydis 521] gb|EAK82527.1| hypothetical protein UM01711.1 [Ustilago maydis 521]	32	68374	1	9.2	MFPPEPDASYAPSR
GL25603-R1_1	predicted protein [Postia placenta Mad-698-R] gb|EED79186.1| predicted protein [Postia placenta Mad-698-R]	65	79363	2	4.6	FPFSPR,VVQFGSEPLYDNVLPHAQLAQQVTLAK,VVQFGSEPLYDNVLPHAQLAQQVTLAK,DTLLGALHSNPK
GL25613-R1_1	predicted protein [Postia placenta Mad-698-R] gb|EED84315.1| predicted protein [Postia placenta Mad-698-R]	29	125855	1	2.1	EAATDKKPGNR
GL25620-R1_1	hypothetical protein SCHCODRAFT_15902 [Schizophyllum commune H4-8] gb|EFI96993.1| hypothetical protein SCHCODRAFT_15902 [Schizophyllum commune H4-8]	78	68933	1	2.8	CINLSAEKEPEIFNAIR
GL25624-R1_1	predicted protein [Postia placenta Mad-698-R] gb|EED78797.1| predicted protein [Postia placenta Mad-698-R]	27	62775	1	1.9	DEKTAQDLSER
GL25627-R1_1	chitinase [Taiwanofungus camphoratus]	62	46320	1	3.5	GPDGNQLTDVSGFAK
GL25635-R1_1	predicted protein [Postia placenta Mad-698-R] gb|EED79413.1| predicted protein [Postia placenta Mad-698-R]	37	187028	1	3.1	SNSAGAAR
GL25664-R1_1	hypothetical protein SCHCODRAFT_56138 [Schizophyllum commune H4-8] gb|EFI96216.1| hypothetical protein SCHCODRAFT_56138 [Schizophyllum commune H4-8]	110	43364	2	7.5	ITNDQYANLQSLFFTR,TATGAVLDDATGLLK,GVDGILGVGLSGLTR,TATGAVLDDATGLLK
GL25668-R1_1	predicted protein [Laccaria bicolor S238N-H82] gb|EDR05570.1| predicted protein [Laccaria bicolor S238N-H82]	233	68916	1	2	LGVAGYLDQFASR
GL25671-R1_1	hypothetical protein FG03841.1 [Gibberella zeae PH-1]	260	20409	3	30.8	NAFSAYGQILDSIVMR,VYVGNLSWNTTDDNLR,GFGFVTFSTGQEAQNAIASLNEQELDGRR
GL25702-R1_1	N	61	21598	1	12.4	ISVGGRSLNANGGK
GL25739-R1_1	UTP-glucose-1-phosphate uridylyltransferase [Coprinopsis cinerea okayama7#130] gb|EAU91766.1| UTP-glucose-1-phosphate uridylyltransferase [Coprinopsis cinerea okayama7#130]	255	58901	5	27.8	LSSGSPINLNK,LLEVAQVPNEHVEDFK,SALEVKDDMTFLDLTVR,SDIYSLQHGQLVINPQR,TTDDGQAVIQLETAAGDAIK
GL25748-R1_1	SNF2 superfamily protein [Laccaria bicolor S238N-H82] gb|EDR08813.1| SNF2 superfamily protein [Laccaria bicolor S238N-H82]	35	114693	1	4.2	TPQEAVPALGRGALCADSMGLGK
GL25771-R1_1	MFS monocarboxylate transporter, putative [Aspergillus clavatus NRRL 1] gb|EAW12319.1| MFS monocarboxylate transporter, putative [Aspergillus clavatus NRRL 1]	54	47324	1	5.7	KGLAGGIIYSGGGFGGQSSSGALSR
GL25782-R1_1	hypothetical protein SCHCODRAFT_82536 [Schizophyllum commune H4-8] gb|EFI96531.1| hypothetical protein SCHCODRAFT_82536 [Schizophyllum commune H4-8]	332	36070	2	8.7	VVVFLDAGADTDR,NLLDTGIIVSDPLDAK
GL25874-R1_1	hypothetical protein SCHCODRAFT_66086 [Schizophyllum commune H4-8] gb|EFJ01207.1| hypothetical protein SCHCODRAFT_66086 [Schizophyllum commune H4-8]	454	69714	4	10	FSTPGPLLALQEK,TTPTSTLSFIK,LHAGIPNIPSATYAEPGPLAVGR,INDKVFGELQNDIDAK
GL25995-R1_1	hypothetical protein POSPLDRAFT_100262 [Postia placenta Mad-698-R] gb|EED85860.1| hypothetical protein POSPLDRAFT_100262 [Postia placenta Mad-698-R]	35	71228	1	5.4	AYLQLNVTVAEAEK
GL26025-R1_1	hypothetical protein SNOG_10370 [Phaeosphaeria nodorum SN15] gb|EAT82705.1| hypothetical protein SNOG_10370 [Phaeosphaeria nodorum SN15]	37	76052	1	1.3	TIAALTLIR
GL26036-R1_1	endo-1,4-beta-xylanase C precursor [Phanerochaete chrysosporium]	108	50246	2	7.4	LYINDYNIEQTGSK,LYFGSATDNPELSDTAYVAK
GL26089-R1_1	hypothetical protein SCHCODRAFT_70480 [Schizophyllum commune H4-8] gb|EFI93307.1| hypothetical protein SCHCODRAFT_70480 [Schizophyllum commune H4-8]	66	47139	2	15.1	VTHITPTIGSELLGIDLR,YLEGLSAVHSAVAQADGAR
GL26105-R1_1	predicted protein [Laccaria bicolor S238N-H82] gb|EDR08709.1| predicted protein [Laccaria bicolor S238N-H82]	333	28889	1	11.3	EHFSSPLLQFAEADGGK
GL26106-R1_1	transcription factor iws1 [Coprinopsis cinerea okayama7#130] gb|EAU85354.1| transcription factor iws1 [Coprinopsis cinerea okayama7#130]	38	42274	1	4.5	TSLAQSIMDNNLLEGVR
GL26114-R1_1	predicted protein [Laccaria bicolor S238N-H82] gb|EDR08726.1| predicted protein [Laccaria bicolor S238N-H82]	33	96722	1	1.3	GANAYVPPGARK
GL26134-R1_1	predicted protein [Postia placenta Mad-698-R] gb|EED86026.1| predicted protein [Postia placenta Mad-698-R]	48	32539	1	3.5	LLFETALPIR
GL26143-R1_1	predicted protein [Laccaria bicolor S238N-H82] gb|EDR04850.1| predicted protein [Laccaria bicolor S238N-H82]	31	110691	1	5.3	IEGIFYHRR
GL26145-R1_1	predicted protein [Laccaria bicolor S238N-H82] gb|EDR08446.1| predicted protein [Laccaria bicolor S238N-H82]	30	128213	1	2.3	LAAGSTLIGGQK
GL26459-R1_1	glycoside hydrolase family 79 protein [Laccaria bicolor S238N-H82] gb|EDR08710.1| glycoside hydrolase family 79 protein [Laccaria bicolor S238N-H82]	92	53522	1	6.4	EIFDLGILDSAPGR
GL26523-R1_1	aspergillopepsin, putative [Neosartorya fischeri NRRL 181] gb|EAW17119.1| aspergillopepsin, putative [Neosartorya fischeri NRRL 181]	1104	27828	1	4.5	TVTGTFVVPTPK
GL26541-R1_1	hypothetical protein CC1G_00012 [Coprinopsis cinerea okayama7#130] gb|EAU84493.2| hypothetical protein CC1G_00012 [Coprinopsis cinerea okayama7#130]	41	184584	1	3.8	ISFALESSPSSLDVTHR
GL26572-R1_1	NAD-aldehyde dehydrogenase [Laccaria bicolor S238N-H82] gb|EDR12821.1| NAD-aldehyde dehydrogenase [Laccaria bicolor S238N-H82]	3205	58301	15	46.6	ELGSYALEEYTSVK,VQYDNIFSYIEAGKQEGAK,GYFVDPTIFVDVKPDMK,VSIVVPATAK,ETIQCINPATEEVICSVVAASEKDIDVAVAAAR,QISVPTGLFINNEFVPSVDSK,LADLIERDAQELAELESLNNGKPVK,IVREEIFGPVLAVAK,FTTEEEAIR,ILGQAIEVDNK,ILGQAIEVDNKTK,EEIFGPVLAVAK,DSDIADTVQCLR,LANDTSYGLGAGLHSNDAGQCMR,VAFTGSTATGR
GL26577-R1_1	hypothetical protein SCHCODRAFT_63633 [Schizophyllum commune H4-8] gb|EFJ01903.1| hypothetical protein SCHCODRAFT_63633 [Schizophyllum commune H4-8]	81	61648	2	7.7	YEIDSLCGFLK,LFENTFPNTLDTTVK
GL26613-R1_1	candidate lipase/esterase from carbohydrate esterase family CE10 [Postia placenta Mad-698-R] gb|EED84465.1| candidate lipase/esterase from carbohydrate esterase family CE10 [Postia placenta Mad-698-R]	34	93064	1	3.1	LKIADVIHAALNPNDSALK
GL26628-R1_1	hypothetical protein POSPLDRAFT_120960 [Postia placenta Mad-698-R] ref|XP_002476990.1| hypothetical protein POSPLDRAFT_119525 [Postia placenta Mad-698-R] gb|EED77818.1| hypothetical protein POSPLDRAFT_119525 [Postia placenta Mad-698-R] gb|EED79781.1| hypothetical protein POSPLDRAFT_120960 [Postia placenta Mad-698-R]	70	35066	2	12.7	LVIGKPATSADATTGYVDASTLAGCISQAK,AYEWTTLSASDR
GL26629-R1_1	Actin-1 [Schizophyllum commune H4-8] sp|Q9Y702|ACT1_SCHCO RecName: Full=Actin-1; AltName: Full=Beta-actin gb|AAD38853.1|AF156157_1 actin 1 [Schizophyllum commune] dbj|BAA77815.1| beta-actin [Schizophyllum commune] gb|EFI91247.1| Actin-1 [Schizophyllum commune H4-8]	78	41836	1	7.2	SYELPDGQVITIGNER
GL26632-R1_1	hypothetical protein SCHCODRAFT_71301 [Schizophyllum commune H4-8] gb|EFI91268.1| hypothetical protein SCHCODRAFT_71301 [Schizophyllum commune H4-8]	3240	39644	9	43.9	AGVYDPSHVFGVTTLDVVR,AHVLVISNPVNSTVPIVSAVLEK,IHPIGQLSAEEQELLAACLPDLKK,DVPVTVVGGHSGATIVPLLSQTPYGK,FLAGIAGADPK,IQFGGDEVVQAK,LNPLVTELSLYDIR,DDLFNTNASIVR,EGAGSATLSMAYAGAR
GL26638-R1_1	serine carboxypeptidase [Laccaria bicolor S238N-H82] gb|EDR01806.1| serine carboxypeptidase [Laccaria bicolor S238N-H82]	66	53487	1	2.6	IGAESDWEETNIR
GL26646-R1_1	activator of Hsp70 and Hsp90 chaperones [Laccaria bicolor S238N-H82] gb|EDR12957.1| activator of Hsp70 and Hsp90 chaperones [Laccaria bicolor S238N-H82]	29	65423	1	6.3	MADALKDQGNK
GL26657-R1_1	uroporphyrinogen decarboxylase [Coprinopsis cinerea okayama7#130] gb|EAU84308.1| uroporphyrinogen decarboxylase [Coprinopsis cinerea okayama7#130]	406	42105	1	19.8	VVDVDKELGYVYEAITQTR
GL26662-R1_1	hypothetical protein SCHCODRAFT_255175 [Schizophyllum commune H4-8] gb|EFJ03274.1| hypothetical protein SCHCODRAFT_255175 [Schizophyllum commune H4-8]	50	207887	1	3.7	SDTSLTPEEQLSAR
GL26688-R1_1	hypothetical protein SCHCODRAFT_230844 [Schizophyllum commune H4-8] gb|EFJ03259.1| hypothetical protein SCHCODRAFT_230844 [Schizophyllum commune H4-8]	30	49093	1	7.9	DLEASVEILSGGKDEALSQLR
GL26720-R1_1	hypothetical protein CC1G_14593 [Coprinopsis cinerea okayama7#130] gb|EFI27668.1| hypothetical protein CC1G_14593 [Coprinopsis cinerea okayama7#130]	38	74086	1	1.9	VSSAGSAKSSEPR
GL26735-R1_1	ATP-dependent Zn protease [Coprinopsis cinerea okayama7#130] gb|EAU84381.2| ATP-dependent Zn protease [Coprinopsis cinerea okayama7#130]	204	62224	1	3.8	QMAPCVLILEDLDSLINDSNR
GL26741-R1_1	ThiJ/PfpI [Coprinopsis cinerea okayama7#130] gb|EAU84741.2| ThiJ/PfpI [Coprinopsis cinerea okayama7#130]	71	27905	3	18.9	VKDVPFLVEAR,DVPFLVEAR,ILFVFTSADK
GL26748-R1_1	predicted protein [Postia placenta Mad-698-R] gb|EED79801.1| predicted protein [Postia placenta Mad-698-R]	30	216992	2	7.1	AYVTTPTPAIRTAIVALLR,VERSSSTVAQGIIGSILEVTADALTR
GL26771-R1_1	hypothetical protein SCHCODRAFT_79940 [Schizophyllum commune H4-8] gb|EFI91280.1| hypothetical protein SCHCODRAFT_79940 [Schizophyllum commune H4-8]	253	85417	8	11.9	GGGEFGEEWHLAGTR,VPMFVVR,YLLLSVR,FSSITWTQDSK,NVKDEIYVYQLSTGK,FADFTIGR,LVTVDLADAPEER,LAPDFVGAATITGR
GL26776-R1_1	hypothetical protein SCHCODRAFT_48225 [Schizophyllum commune H4-8] gb|EFJ02062.1| hypothetical protein SCHCODRAFT_48225 [Schizophyllum commune H4-8]	59	42770	1	12.4	AVSMVISVALFGAK
GL26789-R1_1	predicted protein [Paracoccidioides brasiliensis Pb01] gb|EEH34821.1| predicted protein [Paracoccidioides brasiliensis Pb01]	100	29684	2	15.6	STLTINGIPFSTR,IPSISVFEQSFDLPTQAR
GL26793-R1_1	proteasome subunit alpha type 1 [Coprinopsis cinerea okayama7#130] gb|EFI27666.1| proteasome subunit alpha type 1 [Coprinopsis cinerea okayama7#130]	107	33810	2	12.8	AQVNTQEYGR,IDDHVGIAIAGLTSDAR
GL26795-R1_1	hypothetical protein SCHCODRAFT_72318 [Schizophyllum commune H4-8] gb|EFJ01901.1| hypothetical protein SCHCODRAFT_72318 [Schizophyllum commune H4-8]	27	86348	1	5.1	THLVSPAMAAAAALTGHLTDVR
GL26798-R1_1	hypothetical protein SCHCODRAFT_255230 [Schizophyllum commune H4-8] gb|EFJ02013.1| hypothetical protein SCHCODRAFT_255230 [Schizophyllum commune H4-8]	99	119915	1	2.1	TKQVADADATWR
GL26804-R1_1	predicted protein [Postia placenta Mad-698-R] gb|EED77615.1| predicted protein [Postia placenta Mad-698-R]	28	17934	1	11.6	LENQMGSLAFSQTRCQVR
GL26822-R1_1	N	50	36071	1	4.1	LGMGGSELILVPK
GL26858-R1_1	hypothetical protein SCHCODRAFT_106059 [Schizophyllum commune H4-8] gb|EFJ00496.1| hypothetical protein SCHCODRAFT_106059 [Schizophyllum commune H4-8]	517	49578	1	2.4	EAFIANTVLDR
GL26879-R1_1	predicted protein [Laccaria bicolor S238N-H82] gb|EDR05420.1| predicted protein [Laccaria bicolor S238N-H82]	34	76032	1	5.5	GEGEGEGGGGGGMR
GL26998-R1_1	candidate G-protein alpha subunit [Postia placenta Mad-698-R] gb|EED83367.1| candidate G-protein alpha subunit [Postia placenta Mad-698-R]	39	8415	1	44.6	ILLLGSGESTILK
GL27011-R1_1	glycoside hydrolase family 27 protein [Schizophyllum commune H4-8] gb|EFJ03736.1| glycoside hydrolase family 27 protein [Schizophyllum commune H4-8]	56	19926	1	6.3	LFQDWGFDYLK
GL27063-R1_1	N	25	12361	1	18.8	MNVEWGEKLGAEVEAQLLAAR
GL27072-R1_1	hypothetical protein CC1G_04942 [Coprinopsis cinerea okayama7#130] gb|EAU80832.2| hypothetical protein CC1G_04942 [Coprinopsis cinerea okayama7#130]	34	161715	1	3.9	LKFLPAFVLIK
GL27121-R1_1	hypothetical protein SCHCODRAFT_238748 [Schizophyllum commune H4-8] gb|EFI91284.1| hypothetical protein SCHCODRAFT_238748 [Schizophyllum commune H4-8]	26	68980	1	8.1	YLIHYGQLAALAEGENSPLLK
GL27150-R1_1	hypothetical protein CC1G_00656 [Coprinopsis cinerea okayama7#130] gb|EAU92437.1| hypothetical protein CC1G_00656 [Coprinopsis cinerea okayama7#130]	94	17305	1	12.3	FSSMALQMGPVSFGIYAFR
GL27291-R1_1	N	31	20950	1	8.2	VAFEEHEVEDDAHLR
GL27313-R1_1	predicted protein [Postia placenta Mad-698-R] gb|EED78692.1| predicted protein [Postia placenta Mad-698-R]	31	140579	1	4.3	SLSSRPSMESPAK
GL27365-R1_1	hypothetical protein SCHCODRAFT_231738 [Schizophyllum commune H4-8] gb|EFJ03963.1| hypothetical protein SCHCODRAFT_231738 [Schizophyllum commune H4-8]	739	23631	6	35.7	CGSTIWPAVGK,APNGQPDPSVAFGTR,ASNCPADQAYDSPTDYAADRNSPLGQTFTHTFCP,LDPGQSASFGVADTQIGIR,NSPLGQTFTHTFCP,ASNCPADQAYDSPTDYAADR
GL27378-R1_1	salicylate hydroxylase [Coprinopsis cinerea okayama7#130] gb|EAU90680.2| salicylate hydroxylase [Coprinopsis cinerea okayama7#130]	28	29520	1	19.3	DLGLEDDLLTIQGAEDRDVHTFHR
GL27407-R1_1	N	29	45410	1	7.7	SADEDEESTDGAEASR
GL27409-R1_1	predicted protein [Postia placenta Mad-698-R] gb|EED79478.1| predicted protein [Postia placenta Mad-698-R]	35	53749	1	11.9	MVDGNAALTDPTSAHEASGK
GL27501-R1_1	hypothetical protein [Cryptococcus neoformans var. neoformans JEC21] ref|XP_566829.1| hypothetical protein [Cryptococcus neoformans var. neoformans JEC21] ref|XP_777969.1| hypothetical protein CNBA4380 [Cryptococcus neoformans var. neoformans B-3501A] gb|EAL23322.1| hypothetical protein CNBA4380 [Cryptococcus neoformans var. neoformans B-3501A] gb|AAW41009.1| conserved hypothetical protein [Crypt…	70	84541	3	5.8	TSTCGGNWALNAFSK,GFSLAGVEFSDECYCDNQVR,GYSMAGVEYGR
GL27550-R1_1	glycoside hydrolase family 3 protein [Laccaria bicolor S238N-H82] gb|EDR09330.1| glycoside hydrolase family 3 protein [Laccaria bicolor S238N-H82]	58	85637	3	4.8	GFSDVLLHPGQSK,EIGAASTVLLK,YDLSIWDTDAQGWR
GL27583-R1_1	predicted protein [Laccaria bicolor S238N-H82] gb|EDR09452.1| predicted protein [Laccaria bicolor S238N-H82]	26	80763	1	4.6	SMLNSGECGFMGEVIMSR
GL27635-R1_1	predicted protein [Laccaria bicolor S238N-H82] gb|EDR08070.1| predicted protein [Laccaria bicolor S238N-H82]	38	158632	1	2	QMTGGAGLKRPQSVMSLGASSR
GL27655-R1_1	N	26	30822	1	6.5	DSEKSGLNAGPPPASMMK
GL27693-R1_1	N	29	33206	1	4.1	IQEVFAGQAPSR
GL27710-R1_1	N	214	10943	2	11.2	FQADMLACLK,KFQADMLACLK
GL27715-R1_1	N	34	24862	1	7	IELDR
GL27716-R1_1	predicted protein [Laccaria bicolor S238N-H82] gb|EDR09195.1| predicted protein [Laccaria bicolor S238N-H82]	36	97543	1	4.2	AMECAGLIAIAVGR
GL27743-R1_1	predicted protein [Laccaria bicolor S238N-H82] gb|EDR11165.1| predicted protein [Laccaria bicolor S238N-H82]	27	67246	1	4.2	LVTIDVSPTIAESIR
GL27772-R1_1	predicted protein [Laccaria bicolor S238N-H82] gb|EDR08187.1| predicted protein [Laccaria bicolor S238N-H82]	35	49204	1	2.5	LQMELVASHMR
GL27780-R1_1	predicted protein [Laccaria bicolor S238N-H82] gb|EDR08187.1| predicted protein [Laccaria bicolor S238N-H82]	26	37932	1	5.4	ILLPFDPSSGAGLGVGAAR
GL27858-R1_1	copper radical oxidase [Phanerochaete chrysosporium]	108	100390	3	7.7	TLPNMPGSVINPFDGK,ILDPVTFDTIK,VLISGSDPQTPGFPEEMR
GL27868-R1_1	N	33	51994	1	7	KEPIAFVK
GL28004-R1_1	hypothetical protein SCHCODRAFT_65379 [Schizophyllum commune H4-8] gb|EFI99974.1| hypothetical protein SCHCODRAFT_65379 [Schizophyllum commune H4-8]	1010	28612	4	20.9	GSIQDLLATANGEK,QYDAFLASETLIK,MSICILADAADIDR,NFVETVELQIGLK
GL28048-R1_1	hypothetical WD-repeat protein [Postia placenta Mad-698-R] gb|EED83450.1| hypothetical WD-repeat protein [Postia placenta Mad-698-R]	35	40093	1	3.8	DRGMVCAAAFSPDR
GL28062-R1_1	predicted protein [Laccaria bicolor S238N-H82] gb|EDR11806.1| predicted protein [Laccaria bicolor S238N-H82]	36	31484	1	4.7	GDYTSFDLRDSDR
GL28110-R1_1	predicted protein [Postia placenta Mad-698-R] gb|EED81028.1| predicted protein [Postia placenta Mad-698-R]	34	29085	1	6.6	TRPDAFPVPSGTNGLLR
GL28124-R1_1	predicted protein [Laccaria bicolor S238N-H82] gb|EDR06897.1| predicted protein [Laccaria bicolor S238N-H82]	65	25515	1	6.5	YEIDLQNKPEWYAPK
GL28134-R1_1	N	56	31219	1	12.1	AVQQIEVGILEELSREGEGAP
GL28189-R1_1	N	28	70070	1	3.7	VEIASDEDLRR
GL28218-R1_1	metallopeptidase MepB [Coprinopsis cinerea okayama7#130] gb|EAU86243.1| metallopeptidase MepB [Coprinopsis cinerea okayama7#130]	719	86674	5	12.4	AGLALPENDRENLMK,ELSQTCLEFSK,IADTIIEPLTFYQNVSPSK,GVPEDVISGYTK,DASNEAEVLAR
GL28232-R1_1	predicted protein [Postia placenta Mad-698-R] gb|EED80245.1| predicted protein [Postia placenta Mad-698-R]	335	67378	2	8.7	VEIFPPIGVAR,TYANVDPSK
GL28261-R1_1	expressed protein [Schizophyllum commune H4-8] gb|EFI97002.1| expressed protein [Schizophyllum commune H4-8]	671	18289	1	9.9	GVTDITCVCTNTNFQQQAR
GL28308-R1_1	hypothetical protein SCHCODRAFT_108853 [Schizophyllum commune H4-8] gb|EFI97217.1| hypothetical protein SCHCODRAFT_108853 [Schizophyllum commune H4-8]	39	170068	1	0.7	KSDGAQMPNNR
GL28313-R1_1	predicted protein [Laccaria bicolor S238N-H82] gb|EDR10214.1| predicted protein [Laccaria bicolor S238N-H82]	38	58344	1	4.7	QMQSETDTLRR
GL28419-R1_1	N	28	38213	1	7.8	DHRQVAIPVPPDAIAQMANLK
GL28427-R1_1	predicted protein [Postia placenta Mad-698-R] gb|EED83366.1| predicted protein [Postia placenta Mad-698-R]	39	53073	1	3.6	ATCAALTNSDILSLIFK
GL28433-R1_1	N	41	12993	1	16.1	CCLDMTGPDAGEEEEEARR
GL28554-R1_1	copper chaperone TahA [Trametes versicolor] gb|AAN86028.1| TahA [Trametes versicolor]	55	8589	2	24.7	TEGVSSYDISLEKQEVLVK,TEGVSSYDISLEK
GL28569-R1_1	predicted protein [Postia placenta Mad-698-R] gb|EED78019.1| predicted protein [Postia placenta Mad-698-R]	291	51845	1	4.5	FEDVKTLK
GL28634-R1_1	endo-beta-glucanase [Phanerochaete chrysosporium]	209	32410	3	16.2	ADDTTVLSASDPGRDSVR,ADDTTVLSASDPGR,VNYVSQSTALAK
GL28639-R1_1	hypothetical protein SCHCODRAFT_37256 [Schizophyllum commune H4-8] gb|EFI92035.1| hypothetical protein SCHCODRAFT_37256 [Schizophyllum commune H4-8]	35	36521	1	3.1	SFIYLPITPR
GL28653-R1_1	predicted protein [Postia placenta Mad-698-R] gb|EED82865.1| predicted protein [Postia placenta Mad-698-R]	28	40819	1	2.9	GQAPEASRHPK
GL28695-R1_1	mitochondrial distribution and morphology protein 31 [Coprinopsis cinerea okayama7#130] gb|EAU91730.2| mitochondrial distribution and morphology protein 31 [Coprinopsis cinerea okayama7#130]	36	65582	1	1.9	AVMDPMTAPLR
GL28698-R1_1	N	37	41800	1	5	GKCDTYAAENTR
GL28701-R1_1	predicted protein [Postia placenta Mad-698-R] gb|EED78363.1| predicted protein [Postia placenta Mad-698-R]	34	70568	1	1.1	TDMSGAR
GL28709-R1_1	N	26	15875	1	9.2	KGMVVTVANTSSK
GL28729-R1_1	hypothetical protein SCHCODRAFT_83716 [Schizophyllum commune H4-8] gb|EFJ02830.1| hypothetical protein SCHCODRAFT_83716 [Schizophyllum commune H4-8]	460	38272	1	5.5	YIQGPYAIQNAAK
GL28758-R1_1	STE/STE20/YSK protein kinase [Coprinopsis cinerea okayama7#130] gb|EAU91279.2| STE/STE20/YSK protein kinase [Coprinopsis cinerea okayama7#130]	35	61516	1	3.6	AASTPR
GL28813-R1_1	N	27	36870	1	14.2	VSTKVSHEILNR
GL28836-R1_1	N	27	12783	1	12.7	GARGDGNNSEGGER
GL28882-R1_1	carbohydrate esterase family 15 protein [Schizophyllum commune H4-8] gb|EFI91386.1| carbohydrate esterase family 15 protein [Schizophyllum commune H4-8]	73	42513	2	7.3	GALMAGALEPR,IALTIPQESGSGGDACWR
GL28936-R1_1	predicted protein [Laccaria bicolor S238N-H82] gb|EDR08898.1| predicted protein [Laccaria bicolor S238N-H82]	26	62713	1	2.8	AKSNVYHGMIVMMLR
GL28937-R1_1	predicted protein [Postia placenta Mad-698-R] gb|EED80336.1| predicted protein [Postia placenta Mad-698-R]	28	62599	1	7.3	MRSFPPTSLASDSMLAGFISR
GL28943-R1_1	PAH-inducible cytochrome P450 monooxygenase PC-PAH 4 [Phanerochaete chrysosporium]	35	59857	1	2.8	EQSPDVNMER
GL28985-R1_1	N	26	66650	1	3.6	DGVSNIENGAFCNICK
GL28995-R1_1	predicted protein [Laccaria bicolor S238N-H82] gb|EDR09821.1| predicted protein [Laccaria bicolor S238N-H82]	31	40156	1	2.4	ANHIQSEQK
GL29055-R1_1	N	29	20698	1	11.8	SVAMRLASPQAR
GL29219-R1_1	predicted protein [Laccaria bicolor S238N-H82] gb|EDR02278.1| predicted protein [Laccaria bicolor S238N-H82]	31	67248	1	5.8	KLIETQMEK
GL29240-R1_1	hypothetical protein SCHCODRAFT_77687 [Schizophyllum commune H4-8] gb|EFI95692.1| hypothetical protein SCHCODRAFT_77687 [Schizophyllum commune H4-8]	560	57260	2	12.4	AVGVINPVFDVYR,VAIVHGLADFILVAEGTR
GL29255-R1_1	hypothetical protein POSPLDRAFT_120960 [Postia placenta Mad-698-R] ref|XP_002476990.1| hypothetical protein POSPLDRAFT_119525 [Postia placenta Mad-698-R] gb|EED77818.1| hypothetical protein POSPLDRAFT_119525 [Postia placenta Mad-698-R] gb|EED79781.1| hypothetical protein POSPLDRAFT_120960 [Postia placenta Mad-698-R]	29	33034	1	8.5	GAVDQASNWASLPAATK
GL29257-R1_1	glycoside hydrolase family 92 protein [Schizophyllum commune H4-8] gb|EFJ03709.1| glycoside hydrolase family 92 protein [Schizophyllum commune H4-8]	120	78244	1	1.4	AGLSSVYATK
GL29258-R1_1	glycoside hydrolase family 92 protein [Schizophyllum commune H4-8] gb|EFJ03709.1| glycoside hydrolase family 92 protein [Schizophyllum commune H4-8]	252	84221	7	19.3	AEWAWQILLAPER,QDFLIDPR,AFAAPFAIFNAATGFMEAR,ISGMVQSMLQDYK,VGVSFVSVEQAR,FTFDGTQPPYVLVEATR,GFNDFDLDTAWEAVHK
GL29262-R1_1	hypothetical protein SCHCODRAFT_77687 [Schizophyllum commune H4-8] gb|EFI95692.1| hypothetical protein SCHCODRAFT_77687 [Schizophyllum commune H4-8]	27	60745	1	3.3	VVIVHGLADFVLLPEGTR
GL29322-R1_1	predicted protein [Laccaria bicolor S238N-H82] gb|EDR00697.1| predicted protein [Laccaria bicolor S238N-H82]	53	73191	1	1.9	ETGRPTATQLMAR
GL29326-R1_1	RSC complex protein [Laccaria bicolor S238N-H82] gb|EDR00710.1| RSC complex protein [Laccaria bicolor S238N-H82]	30	91546	1	3.3	SIVAAAGGLSALGSSATMEELPSETAR
GL29350-R1_1	DnaJ protein [Coprinopsis cinerea okayama7#130] gb|EAU93426.2| DnaJ protein [Coprinopsis cinerea okayama7#130]	30	51793	1	3.3	KDATPAEVK
GL29353-R1_1	predicted protein [Postia placenta Mad-698-R] gb|EED81264.1| predicted protein [Postia placenta Mad-698-R]	34	174609	1	2.3	SPTGGGTHEPGHAGTMEQPVSK
GL29395-R1_1	hypothetical protein SCHCODRAFT_73134 [Schizophyllum commune H4-8] gb|EFJ03715.1| hypothetical protein SCHCODRAFT_73134 [Schizophyllum commune H4-8]	25	32808	1	22	VSPLLGLSYYDKTEATEEAR
GL29440-R1_1	hypothetical protein NECHADRAFT_52485 [Nectria haematococca mpVI 77-13-4] gb|EEU36285.1| hypothetical protein NECHADRAFT_52485 [Nectria haematococca mpVI 77-13-4]	63	29050	1	5.8	SVINTIGSGYITASGR
GL29514-R1_1	predicted protein [Postia placenta Mad-698-R] gb|EED85199.1| predicted protein [Postia placenta Mad-698-R]	39	156181	1	0.8	LCDFGSATPVQK
GL29535-R1_1	predicted protein [Laccaria bicolor S238N-H82] gb|EDR01075.1| predicted protein [Laccaria bicolor S238N-H82]	83	80061	1	1.1	IALSSIPR
GL29631-R1_1	argininosuccinate synthetase [Schizophyllum commune H4-8] gb|EFI97801.1| argininosuccinate synthetase [Schizophyllum commune H4-8]	621	46941	4	12.2	EFVASAIPASQK,GCYESPGATILR,LTVDPEQAPQTPQR,AAHVDLEGLTLDR
GL29681-R1_1	predicted protein [Laccaria bicolor S238N-H82] gb|EDR15077.1| predicted protein [Laccaria bicolor S238N-H82]	32	77342	1	5.9	QAAVIR
GL29687-R1_1	RNA polymerase III subunit Rpc34 [Coprinopsis cinerea okayama7#130] gb|EAU84573.2| RNA polymerase III subunit Rpc34 [Coprinopsis cinerea okayama7#130]	30	158213	1	1.5	SSNISVLVR
GL29693-R1_1	ubiquitin-NPTII fusion [Binary vector pBINPLUS/ARS]	337	3879	1	45.7	TITLEVESSDTIDNVK
GL29705-R1_1	conserved hypothetical protein [Phytophthora infestans T30-4] gb|EEY57367.1| conserved hypothetical protein [Phytophthora infestans T30-4]	28	21485	1	12.2	RVEPDVLAALEEFNR
GL29727-R1_1	cellobiohydrolaseI [Polyporus arcularius]	466	51017	7	26.1	VIANSQTNIPGMSQFDSITDAFCDAQK,VYLLSQDDTTYEMFQLK,YGTGYCDTQCPHDIK,SIVLDANWR,MGDQTFLGPGLTVDTR,DGCDFNSWR,GPCATNSGDPDTVESQSAGASVTFSNIK
GL29728-R1_1	D-xylose reductase [Coprinopsis cinerea okayama7#130] gb|EAU81725.1| D-xylose reductase [Coprinopsis cinerea okayama7#130]	1202	35040	6	38.3	LNDPVDLDPR,NIGLSNAQGSLIHDVQR,LFDGASDYGNEKEAGEGLAR,LFDGASDYGNEK,IEPQVLQVELHPYLTQNALIDYCK,SAASLLQHDLIGGIASK
GL29735-R1_1	N	26	16309	1	15.7	FAKFVYALSLLVAFAVVANAAALEEK
GL29822-R1_1	hypothetical protein MPER_13017 [Moniliophthora perniciosa FA553] gb|EEB88946.1| hypothetical protein MPER_13017 [Moniliophthora perniciosa FA553]	29	47911	1	4.7	NCDGMISEVTILDMAIGDRR
GL29873-R1_1	glycoside hydrolase family 72 protein [Laccaria bicolor S238N-H82] gb|EDR15721.1| glycoside hydrolase family 72 protein [Laccaria bicolor S238N-H82]	243	94656	3	4.2	DVPFLQQLGVNTIR,VAFCDPDTKLSFVMSEYYEATGR,LSFVMSEYYEATGR
GL29874-R1_1	serine carboxypeptidase [Laccaria bicolor S238N-H82] gb|EDR01806.1| serine carboxypeptidase [Laccaria bicolor S238N-H82]	53	56049	1	3.3	ILTEALGPYDPYFVLSK
GL29877-R1_1	candidate polysaccharide deacetylase from carbohydrate esterase family CE10 [Postia placenta Mad-698-R] gb|EED82889.1| candidate polysaccharide deacetylase from carbohydrate esterase family CE10 [Postia placenta Mad-698-R]	204	54773	1	3.8	DVLGVTPTFWRPPYGDVDNR
GL29894-R1_1	succinate-CoA ligase [Coprinopsis cinerea okayama7#130] gb|EAU93446.2| succinate-CoA ligase [Coprinopsis cinerea okayama7#130]	27	44637	1	5.5	NVGGPVLVASAQGGMNIEEVAAK
GL29907-R1_1	predicted protein [Laccaria bicolor S238N-H82] gb|EDR15681.1| predicted protein [Laccaria bicolor S238N-H82]	30	85215	1	1	TDAVVSLR
GL29943-R1_1	translation elongation factor 1a [Schizophyllum commune H4-8] gb|EFJ02359.1| translation elongation factor 1a [Schizophyllum commune H4-8]	107	120288	3	8.2	GNVASDSKNDPAK,TLLDAIDAIEPPVRPSDKPLRLPLQDVYK,TLLDAIDAIEPPVRPSDKPLR
GL29980-R1_1	beta-glucan synthesis-associated protein [Coprinopsis cinerea okayama7#130] gb|EAU92701.2| beta-glucan synthesis-associated protein [Coprinopsis cinerea okayama7#130]	55	118511	1	1.2	DYGYELSYLPGQK
GL29992-R1_1	RecA family ATPase [Schizophyllum commune H4-8] gb|EFJ03915.1| RecA family ATPase [Schizophyllum commune H4-8]	35	38273	1	12.1	GELSERQQK
GL30002-R1_1	predicted protein [Laccaria bicolor S238N-H82] gb|EDR13180.1| predicted protein [Laccaria bicolor S238N-H82]	94	23885	1	7.4	WDTASPPSQVTNYMGK
GL30020-R1_1	hypothetical protein POSPLDRAFT_134924 [Postia placenta Mad-698-R] gb|EED79966.1| hypothetical protein POSPLDRAFT_134924 [Postia placenta Mad-698-R]	291	104773	8	12.9	GANIYGLGEVLASSGFRR,DSPDPIDQNVYGSHPIYLEHR,LVLTGLALDVNRPVSIAWS,TTSDLEFHYEPSPFSFWITR,SALSQEPYRWDSVADASR,DVGTDGGVGTVQTLWAR,GTELNVFLK,GANIYGLGEVLASSGFR
GL30043-R1_1	LCCL domain-containing protein [Coprinopsis cinerea okayama7#130] gb|EAU92688.1| LCCL domain-containing protein [Coprinopsis cinerea okayama7#130]	125	21646	3	20.9	HVYFTGPNGEVIQNR,QNWLEESFLDGK,FTLDEIEQDWLK
GL30044-R1_1	methylmalonate-semialdehyde dehydrogenase [Coprinopsis cinerea okayama7#130] gb|EAU92693.2| methylmalonate-semialdehyde dehydrogenase [Coprinopsis cinerea okayama7#130]	237	58571	4	19.7	SSFLGDIPFYGR,QHSDAIASSIVLEQGK,VPETTSSEFEQAVDAAQQAFK,ITGLIASAEEEGGVIALDGR
GL30063-R1_1	hypothetical protein SCHCODRAFT_13513 [Schizophyllum commune H4-8] gb|EFJ03762.1| hypothetical protein SCHCODRAFT_13513 [Schizophyllum commune H4-8]	33	61533	1	1.3	TATASGR
GL30073-R1_1	transcription factor PacC [Coprinopsis cinerea okayama7#130] gb|EAU92749.2| transcription factor PacC [Coprinopsis cinerea okayama7#130]	34	84100	1	5.6	KPFKRPQDLK
GL30085-R1_1	hypothetical iron transporter [Laccaria bicolor S238N-H82] gb|EDR06239.1| hypothetical iron transporter [Laccaria bicolor S238N-H82]	33	26500	1	16	RNSLTALQNSLQNVAGMLK
GL30087-R1_1	exo-1,3-beta-glucanase [Agaricus bisporus]	174	47029	4	12.5	NGWIPQNPTQR,QYWYDSYGNIR,QYWEAQTSTYEK,VGSCNGLTGSASSFSADYK,VIVDLHGAPGSQNGFDNSGHR,QYWEAQTSTYEK,YDGSFSGADR,AENADEWSYQAGLK
GL30102-R1_1	hypothetical protein [Cryptococcus neoformans var. neoformans JEC21] gb|AAW43861.1| conserved hypothetical protein [Cryptococcus neoformans var. neoformans JEC21]	29	144738	1	5.2	ADNAIDRLNLEIK
GL30108-R1_1	carbohydrate binding domain-containing protein from family CBM21 [Postia placenta Mad-698-R] gb|EED83714.1| carbohydrate binding domain-containing protein from family CBM21 [Postia placenta Mad-698-R]	28	86164	1	1.5	AQSAPATPSLGK
GL30114-R1_1	phosphopyruvate hydratase [Laccaria bicolor S238N-H82] gb|EDR15930.1| phosphopyruvate hydratase [Laccaria bicolor S238N-H82]	9340	46944	18	69.5	KYPIVSIEDPFDQDDWEAWSHFTSK,IGTETYHTLK,SGLQVTAQKEIDDFLIK,YGIDAVNVGDEGGFAPNVSGAEESLELLTEAIKK,GNPTVEVDLYTAK,LAFQEFMLLPTGATTFTEALK,GLSAGSEAPALLKK,SGIQIVGDDLTVTNPLR,IGTETYHTLKK,SGETENTVIADLVVALGVGQIK,IALDVASSEFYK,VNQIGTISESIQAAQLAQSDGWGVMVSHR,AVANVNDTIGPELIK,LGANAILGVSIAVAEAGAAEK,SGLQVTAQK,ASVPSGASTGIHEAVELR,IEEEIGNGVYAGEK,WISGVELADLYLGYVK
GL30116-R1_1	hypothetical protein POSPLDRAFT_134924 [Postia placenta Mad-698-R] gb|EED79966.1| hypothetical protein POSPLDRAFT_134924 [Postia placenta Mad-698-R]	169	103479	2	5	LETVTILGLGSQHLHGGAISVQAANAPK,DGAAILLHAKPGYTTTETR
GL30117-R1_1	hypothetical protein POSPLDRAFT_134924 [Postia placenta Mad-698-R] gb|EED79966.1| hypothetical protein POSPLDRAFT_134924 [Postia placenta Mad-698-R]	916	105455	15	27.8	DAADPVDENIYGSHPIYMEHR,RSEPDSQPLFDTR,GVEQDTWLK,LHVNIYDTAK,EGPYALLVTLDGEGR,AFGTAYVDDGETVPPTPHTTLGFR,NHNEIGAISQEPYR,WMQLSAFVPFYR,DMGTNGSPGTLQTMWAR,VTILGVGPGEPR,ATHLALLSIHPGK,DGAAILLHGQPGYTTTETR,DFTTDPVSFPIDEVK,NTEAVWTEAFK,AQFTIPSSAVELASDSAGPSPK
GL30119-R1_1	predicted protein [Laccaria bicolor S238N-H82] gb|EDR04718.1| predicted protein [Laccaria bicolor S238N-H82]	484	29917	2	6.9	RGTIETVAGVETYVSRPK,GTIETVAGVETYVSRPK
GL30126-R1_1	predicted protein [Postia placenta Mad-698-R] gb|EED85204.1| predicted protein [Postia placenta Mad-698-R]	28	166636	1	2.4	LVLAKMEMGK
GL30127-R1_1	predicted protein [Postia placenta Mad-698-R] gb|EED85249.1| predicted protein [Postia placenta Mad-698-R]	49	177161	1	1.5	RNGMADVVLPIGPDTAISIR
GL30128-R1_1	hypothetical protein CC1G_00585 [Coprinopsis cinerea okayama7#130] gb|EAU92366.1| hypothetical protein CC1G_00585 [Coprinopsis cinerea okayama7#130]	28	62801	1	8	KEGEVSALDIK
GL30143-R1_1	proteasome subunit alpha type 5 [Coprinopsis cinerea okayama7#130] gb|EAU92402.1| proteasome subunit alpha type 5 [Coprinopsis cinerea okayama7#130]	69	29265	1	26.8	LFQVEYAIEAIK
GL30151-R1_1	hypothetical protein CC1G_03146 [Coprinopsis cinerea okayama7#130] gb|EAU80970.1| hypothetical protein CC1G_03146 [Coprinopsis cinerea okayama7#130]	262	20572	5	25.4	DEWDTERNAYVVLAAGR,FKANYNIVGVIDER,ANYNIVGVIDER,SLPPTYFPQNVFFFK,NAYVVLAAGR
GL30164-R1_1	predicted protein [Laccaria bicolor S238N-H82] gb|EDR00648.1| predicted protein [Laccaria bicolor S238N-H82]	33	130852	1	1.5	TVQMGPWTHK
GL30169-R1_1	hypothetical protein SCHCODRAFT_255314 [Schizophyllum commune H4-8] gb|EFJ03502.1| hypothetical protein SCHCODRAFT_255314 [Schizophyllum commune H4-8]	54	72766	1	5	SLAPLQDSSSVK
GL30174-R1_1	aldehyde dehydrogenase [Coprinopsis cinerea okayama7#130] gb|EAU87137.1| aldehyde dehydrogenase [Coprinopsis cinerea okayama7#130]	5806	58137	12	32.9	ISEGTAKDVDLAVEAAHK,VGTEGYFISPTIFTDTKPNMR,ILGQTIETSEAK,QANDTVYGLAAAVFSQNISR,IFVQEGIYDEFLQR,DIDVLSALEALDNGK,IVQEEIFGPVCVIIK,VAFTGSTLVGR,DVDLAVEAAHK,LADLMERDIDVLSALEALDNGK,AFDTTWGLNATGVQR,SPSIVFDDADIDQAIK
GL30188-R1_1	predicted protein [Laccaria bicolor S238N-H82] gb|EDR15102.1| predicted protein [Laccaria bicolor S238N-H82]	48	16904	1	6.8	NFEVNGIDKK
GL30206-R1_1	hypothetical protein PTT_09478 [Pyrenophora teres f. teres 0-1]	161	25273	1	17.7	TALGGEGAQLEPEFSASHIIK
GL30213-R1_1	predicted protein [Laccaria bicolor S238N-H82] gb|EDR16087.1| predicted protein [Laccaria bicolor S238N-H82]	192	23161	1	4.9	GIISLNSEHPK
GL30236-R1_1	predicted protein [Laccaria bicolor S238N-H82] gb|EDR06224.1| predicted protein [Laccaria bicolor S238N-H82]	115	64616	4	10.6	KVLSTSPLADLR,VLSTSPLADLR,GPTDAIAYPNIYQLFGSGASASVQK,SSSIEAYYSPVQTK
GL30253-R1_1	hypothetical protein SCHCODRAFT_73165 [Schizophyllum commune H4-8] gb|EFJ02392.1| hypothetical protein SCHCODRAFT_73165 [Schizophyllum commune H4-8]	37	100259	1	3.7	KPYSIVLIDEIEKASR
GL30277-R1_1	heparinase II/III family protein [Coprinopsis cinerea okayama7#130] gb|EAU92705.1| heparinase II/III family protein [Coprinopsis cinerea okayama7#130]	84	89156	2	3.5	DPFQPSNPQPTSVR,WAALPQLIQTDPYLK
GL30292-R1_1	hypothetical protein SCHCODRAFT_255433 [Schizophyllum commune H4-8] gb|EFJ02300.1| hypothetical protein SCHCODRAFT_255433 [Schizophyllum commune H4-8]	56	36624	1	14.8	ASVVQAATAAYSLPETLDKLEK
GL30323-R1_1	hypothetical protein CNBD4370 [Cryptococcus neoformans var. neoformans B-3501A] gb|EAL21061.1| hypothetical protein CNBD4370 [Cryptococcus neoformans var. neoformans B-3501A]	140	19408	1	7.5	INNIEVSPDPPAR
GL30331-R1_1	predicted protein [Laccaria bicolor S238N-H82] gb|EDR15753.1| predicted protein [Laccaria bicolor S238N-H82]	27	157887	1	0.9	WSSTVPALSLVR
GL30332-R1_1	amino-acid N-acetyltransferase [Coprinopsis cinerea okayama7#130] sp|A8N2M6|NAGS_COPC7 RecName: Full=Amino-acid acetyltransferase, mitochondrial; AltName: Full=Arginine-requiring protein 2; AltName: Full=Glutamate N-acetyltransferase; AltName: Full=N-acetylglutamate synthase; Short=AGS; Short=NAGS; Flags: Precursor gb|EAU92698.1| amino-acid N-acetyltransferase [Coprinopsis cinerea okayama7#130]	97	67234	1	1.7	VDELDKPKLK
GL30342-R1_1	RNase Gf29 [Grifola frondosa] dbj|BAD90811.1| RNase Gf29 [Grifola frondosa]	167	43980	3	12.8	LFQTLPTYDWLAAAGITPSSSK,TYTLSTLTSALK,GSLLDGTFVPIDAPSAGSCK
GL30348-R1_1	inorganic diphosphatase [Coprinopsis cinerea okayama7#130] gb|EAU92823.1| inorganic diphosphatase [Coprinopsis cinerea okayama7#130]	493	33713	4	26.5	NVTVNQSPGFTQK,NDPAYASLPLDSR,AQGDNDPLDVCEIGEQVGYVGQVK
GL30351-R1_1	cellobiohydrolaseI [Polyporus arcularius]	212	50138	7	18.8	YEIFQLK,VYLMDTSDAKYEIFQLK,YGTGYCDTQCPHDIK,FVTYGPYSTNIGSR,DGCDFNSWR,MGDQTFLGIGK,TAFGDTNSFESLGGLAQMGR
GL30392-R1_1	hypothetical protein [Cryptococcus neoformans var. neoformans JEC21] ref|XP_772304.1| hypothetical protein CNBL1720 [Cryptococcus neoformans var. neoformans B-3501A] gb|EAL17657.1| hypothetical protein CNBL1720 [Cryptococcus neoformans var. neoformans B-3501A] gb|AAW45276.1| expressed protein [Cryptococcus neoformans var. neoformans JEC21]	477	15066	1	11.2	NYTVVAGDTCDGISAK
GL30393-R1_1	hypothetical protein [Cryptococcus neoformans var. neoformans JEC21] ref|XP_772304.1| hypothetical protein CNBL1720 [Cryptococcus neoformans var. neoformans B-3501A] gb|EAL17657.1| hypothetical protein CNBL1720 [Cryptococcus neoformans var. neoformans B-3501A] gb|AAW45276.1| expressed protein [Cryptococcus neoformans var. neoformans JEC21]	182	13116	1	12.8	NYTVVAGDTCDSISAK
GL30395-R1_1	40S ribosomal protein S17 [Coprinopsis cinerea okayama7#130] gb|EAU80498.1| 40S ribosomal protein S17 [Coprinopsis cinerea okayama7#130]	28	16766	1	8.2	IIDEVAVVPSKR
GL30407-R1_1	N	28	32214	1	3.5	KTQIMDEWQK
GL30423-R1_1	predicted protein [Laccaria bicolor S238N-H82] gb|EDR13572.1| predicted protein [Laccaria bicolor S238N-H82]	30	31716	1	5.3	DLASLLVQDGLVSQR
GL30426-R1_1	predicted protein [Postia placenta Mad-698-R] gb|EED79987.1| predicted protein [Postia placenta Mad-698-R]	42	30311	1	18.1	HFSAAEALALGLVSRVVDGGR
GL30440-R1_1	predicted protein [Postia placenta Mad-698-R] gb|EED82509.1| predicted protein [Postia placenta Mad-698-R]	32	41619	1	6.3	SRTTNEIVALK
GL30460-R1_1	adrenoleukodystrophy protein [Coprinopsis cinerea okayama7#130] gb|EAU92657.2| adrenoleukodystrophy protein [Coprinopsis cinerea okayama7#130]	32	88557	1	4.2	EVMGQYFGDGSDPTDLKTFYK
GL30465-R1_1	hypothetical protein CC1G_01700 [Coprinopsis cinerea okayama7#130] gb|EAU92655.2| hypothetical protein CC1G_01700 [Coprinopsis cinerea okayama7#130]	27	27904	1	4.6	HLSSMPVLRSR
GL30493-R1_1	N	30	37749	1	3.9	ARIMNPPADEFFK
GL30499-R1_1	cytochrome b2 [Coprinopsis cinerea okayama7#130] gb|EAU92848.2| cytochrome b2 [Coprinopsis cinerea okayama7#130]	32	54647	1	11.8	DELRVEAAHK
GL30504-R1_1	predicted protein [Laccaria bicolor S238N-H82] gb|EDR15651.1| predicted protein [Laccaria bicolor S238N-H82]	201	38938	2	9.9	QHTPTGASHCGQGMVFAVNAVEDSPR,DIISFEFHQK
GL30527-R1_1	protein kinase subdomain-containing protein PKL/CAK/Fmp29 [Coprinopsis cinerea okayama7#130] gb|EAU89737.2| protein kinase subdomain-containing protein PKL/CAK/Fmp29 [Coprinopsis cinerea okayama7#130]	136	60329	1	5.7	MAPSLIPNNR
GL30535-R1_1	dienelactone hydrolase [Laccaria bicolor S238N-H82] gb|EDR15611.1| dienelactone hydrolase [Laccaria bicolor S238N-H82]	307	32669	1	12.7	EVAAYDEDAKLTIDLLCSLK
GL30540-R1_1	glycoside hydrolase family 74 [Phanerochaete chrysosporium]	73	76162	2	5.4	LAIDPNSHNILYFGAR,IALSADGDTILWK
GL30543-R1_1	predicted protein [Laccaria bicolor S238N-H82] gb|EDR15602.1| predicted protein [Laccaria bicolor S238N-H82]	145	44790	2	8.6	IQAVPVAAESFESR,VGHLNPAWNQSADSATVDAK
GL30572-R1_1	predicted protein [Laccaria bicolor S238N-H82] gb|EDR14970.1| predicted protein [Laccaria bicolor S238N-H82]	28	146442	1	1.6	LMAASVDVFGISYERLEAVTK
GL30578-R1_1	hypothetical protein SCHCODRAFT_64651 [Schizophyllum commune H4-8] gb|EFJ03810.1| hypothetical protein SCHCODRAFT_64651 [Schizophyllum commune H4-8]	104	45678	3	10	QVDQVFSGPLSFSHLPYSR,FGPYAIR,VISLGGDHTIVLPILR
GL30589-R1_1	RCC1 domain-containing protein [Coprinopsis cinerea okayama7#130] gb|EAU92286.2| RCC1 domain-containing protein [Coprinopsis cinerea okayama7#130]	32	26665	1	4.7	YIHDSHSIVLK
GL30599-R1_1	hypothetical protein CC1G_06540 [Coprinopsis cinerea okayama7#130] gb|EAU92529.2| hypothetical protein CC1G_06540 [Coprinopsis cinerea okayama7#130]	34	63097	1	2.7	EACYLSVIITDIMDK
GL30619-R1_1	U3 snoRNP-associated protein Rrp5 [Coprinopsis cinerea okayama7#130] gb|EAU92721.1| U3 snoRNP-associated protein Rrp5 [Coprinopsis cinerea okayama7#130]	30	64230	1	2.3	LGDEEGADAVKAK
GL30655-R1_1	predicted protein [Postia placenta Mad-698-R] gb|EED80595.1| predicted protein [Postia placenta Mad-698-R]	116	63419	4	10.4	IPSGCELTQVHLLHR,GFTEIPVFR,LGAELLTPFGR,HDVYPLVNPVEAQAPVK
GL30677-R1_1	predicted protein [Laccaria bicolor S238N-H82] gb|EDR15251.1| predicted protein [Laccaria bicolor S238N-H82]	46	74456	1	3.4	SAACTGDCIAAK
GL30680-R1_1	pyruvate kinase [Laccaria bicolor S238N-H82] gb|EDR16037.1| pyruvate kinase [Laccaria bicolor S238N-H82]	8782	61232	18	47.2	TDVDLPALSEK,MNFSHGEYEYHQSVIDNTR,MVSLDPQGRPVAIALDTK,GDLGIEIPASQVFLAQK,ILSVPTDPADLVQQALGAN,TGTTVIAVQGWK,NKTDYPVK,NALALNIIK,AEVSDVANAVMDGADCVMLSGETAK,IENEQGVVNFDEILAETDGVMVAR,VLGPDGANIK,IEWAASLDPTK,NGVDMIFASFIR,ALNNGNISSR,KTSIIATIGPNVNNVEK,TSIIATIGPNVNNVEK,IEWAASLDPTKAQVPTEETK,LVYVDDGILSLLVIAIEGENVR
GL30690-R1_1	predicted protein [Laccaria bicolor S238N-H82] gb|EDR15240.1| predicted protein [Laccaria bicolor S238N-H82]	250	262601	1	3.2	IAALRPHVVLAEK
GL30704-R1_1	predicted protein [Laccaria bicolor S238N-H82] gb|EDR15917.1| predicted protein [Laccaria bicolor S238N-H82]	760	175785	1	5.5	APFLEQFTDDWTER
GL30705-R1_1	hypothetical protein SCHCODRAFT_231179 [Schizophyllum commune H4-8] gb|EFJ02172.1| hypothetical protein SCHCODRAFT_231179 [Schizophyllum commune H4-8]	34	174531	1	0.7	LPGMSRSEFDR
GL30719-R1_1	hypothetical protein MPER_12367 [Moniliophthora perniciosa FA553] gb|EEB89524.1| hypothetical protein MPER_12367 [Moniliophthora perniciosa FA553]	187	68811	2	7.5	TNFLDSVHVLDEFQK,STDLDVSTTSGTFR
GL30740-R1_1	predicted protein [Laccaria bicolor S238N-H82] gb|EDR15833.1| predicted protein [Laccaria bicolor S238N-H82]	34	65141	1	7.5	TDMAKR
GL30757-R1_1	predicted protein [Postia placenta Mad-698-R] gb|EED82391.1| predicted protein [Postia placenta Mad-698-R]	29	31069	1	3.5	ISSPSTRAAR
GL30783-R1_1	predicted protein [Laccaria bicolor S238N-H82] gb|EDR06490.1| predicted protein [Laccaria bicolor S238N-H82]	33	69914	1	1.5	SNALETALR
GL30785-R1_1	hypothetical protein SCHCODRAFT_62280 [Schizophyllum commune H4-8] gb|EFI91430.1| hypothetical protein SCHCODRAFT_62280 [Schizophyllum commune H4-8]	76	56029	2	5	CSSPAVDSSLK,NPVPLSQLNDFAPLK
GL30808-R1_1	adenosine kinase [Coprinopsis cinerea okayama7#130] gb|EAU92415.1| adenosine kinase [Coprinopsis cinerea okayama7#130]	611	38516	4	20	AHLSSPEVAPLIDAAK,SLVTTLAAAEKFEK,IVYVAGGAAQNAAR,STTVVTSDNVDSPK
GL30822-R1_1	N	50	14462	1	11.9	NYTVALGDTCDGISAK
GL30823-R1_1	hypothetical protein [Cryptococcus neoformans var. neoformans JEC21] ref|XP_772304.1| hypothetical protein CNBL1720 [Cryptococcus neoformans var. neoformans B-3501A] gb|EAL17657.1| hypothetical protein CNBL1720 [Cryptococcus neoformans var. neoformans B-3501A] gb|AAW45276.1| expressed protein [Cryptococcus neoformans var. neoformans JEC21]	572	18942	2	16.7	NYTVVSGDTCDAISAK,TGETCLSIAAAAK
GL30824-R1_1	N	53	55030	3	11.8	FANFFTHDATGAVAGR,LTLDGDQALFS,DAGSETEVTASADVKEEGGTQR
GL30851-R1_1	predicted protein [Laccaria bicolor S238N-H82] gb|EDR08324.1| predicted protein [Laccaria bicolor S238N-H82]	34	201448	1	4.2	LELDR
GL30857-R1_1	hypothetical protein SCHCODRAFT_81041 [Schizophyllum commune H4-8] gb|EFJ02716.1| hypothetical protein SCHCODRAFT_81041 [Schizophyllum commune H4-8]	29	78199	1	2.3	LNEETTPAKTLNIHIK
GL30863-R1_1	nucleoporin-interacting protein NIC96 [Coprinopsis cinerea okayama7#130] gb|EAU93284.1| nucleoporin-interacting protein NIC96 [Coprinopsis cinerea okayama7#130]	31	96166	1	8.1	AVAELK
GL30866-R1_1	predicted protein [Laccaria bicolor S238N-H82] gb|EDR00683.1| predicted protein [Laccaria bicolor S238N-H82]	28	206518	1	5.9	RVPDASEGDVEDPNEAK
GL30867-R1_1	hypothetical protein SCHCODRAFT_66724 [Schizophyllum commune H4-8] gb|EFI99558.1| hypothetical protein SCHCODRAFT_66724 [Schizophyllum commune H4-8]	107	67579	3	7.1	GSFGVNAGPEAPDTCR,IIINDGVVPLTGVR,VQGIGYVQELVAR
GL30887-R1_1	hypothetical protein SCHCODRAFT_70775 [Schizophyllum commune H4-8] gb|EFI92345.1| hypothetical protein SCHCODRAFT_70775 [Schizophyllum commune H4-8]	27	53289	1	1.5	FAFTVDK
GL30909-R1_1	alpha-galactosidase [Phanerochaete chrysosporium]	964	47951	13	39.2	AVADQVHSLGLK,AGTPQISYER,YDDRCPCTSMLDCK,FGSLGYEDIDAK,DPSTGAPVEDNSKFPNGIK,AFGSGTFTISDLWQK,ISGDIYDNFGR,TYASWGVDYLKYDNCYNEGR,FGIYSSAGTYTCGGK,TYASWGVDYLK,LPGFICAMAR,IIDFSAPLGQK,EIITNDAIIAVNQDSGGSAASR
GL30925-R1_1	hypothetical protein POSPLDRAFT_93878 [Postia placenta Mad-698-R] gb|EED85775.1| hypothetical protein POSPLDRAFT_93878 [Postia placenta Mad-698-R]	108	29582	2	13.6	DGSAILLHEQPAYTVAETR,ALFFEFPDEPELFEVDR
GL31017-R1_1	N	30	40782	1	5.9	KESESDALSMDPVQPSSEPAIR
GL31035-R1_1	N	30	92555	1	2.5	LFKLDVLR
GL31041-R1_1	predicted protein [Laccaria bicolor S238N-H82] gb|EDR15467.1| predicted protein [Laccaria bicolor S238N-H82]	39	77402	1	2.4	ADRPQERLVALAYGLR
GL31059-R1_1	glycoside hydrolase family 13 protein [Schizophyllum commune H4-8] gb|EFI98134.1| glycoside hydrolase family 13 protein [Schizophyllum commune H4-8]	516	59698	8	19.5	WTAVVGMVGFR,NNVGDVALTNWVSPQSQQIAFGR,LAEYGNDLLSLGADGFR,ETDGSVVWESDPNR,LEVQTCQLDNLADLATDTDYVR,LAEYGNDLLSLGADGFRLDAAK,ETDGSVVWESDPNRSDTAPSSGSQTLTTTWR,SDTAPSSGSQTLTTTWR
GL31086-R1_1	hypothetical protein CC1G_15070 [Coprinopsis cinerea okayama7#130] gb|EFI27242.1| hypothetical protein CC1G_15070 [Coprinopsis cinerea okayama7#130]	29	39313	1	4.5	MMLQMSNMMRDAGVAPR
GL31162-R1_1	atypical/PIKK/TRRAP protein kinase [Coprinopsis cinerea okayama7#130] gb|EAU84812.2| atypical/PIKK/TRRAP protein kinase [Coprinopsis cinerea okayama7#130]	27	395351	1	3.9	HLAFPMQIR
GL31170-R1_1	developmentally regulated GTP binding protein 1 [Coprinopsis cinerea okayama7#130] gb|EFI27683.1| developmentally regulated GTP binding protein 1 [Coprinopsis cinerea okayama7#130]	88	36735	1	9	EVEDEMLK
GL31194-R1_1	hypothetical protein CC1G_08839 [Coprinopsis cinerea okayama7#130] gb|EAU82682.1| hypothetical protein CC1G_08839 [Coprinopsis cinerea okayama7#130]	46	40235	1	12	GGAYGKTLGGGVGVASK
GL31224-R1_1	predicted protein [Postia placenta Mad-698-R] gb|EED81285.1| predicted protein [Postia placenta Mad-698-R]	50	14493	1	13.7	FIDEHPGGDEVILAEASR
GL31239-R1_1	hypothetical protein CC1G_01459 [Coprinopsis cinerea okayama7#130] gb|EAU84463.2| hypothetical protein CC1G_01459 [Coprinopsis cinerea okayama7#130]	38	22846	1	10	QWMSELASGARPVAQGGGTVR
GL31252-R1_1	hypothetical protein CC1G_01418 [Coprinopsis cinerea okayama7#130] gb|EAU84422.1| hypothetical protein CC1G_01418 [Coprinopsis cinerea okayama7#130]	2735	34604	7	30.1	AASDVAVTELPPTHPIR,YLAEFATGDK,HLIPSAASGESK,HVASSDQELTVEER,ICEDILDVLDR,LAEQAERYEEMVENMK,IVSSIEQKEESK
GL31263-R1_1	predicted protein [Laccaria bicolor S238N-H82] gb|EDR12169.1| predicted protein [Laccaria bicolor S238N-H82]	32	163638	1	3.9	RAWDALCAALVELGQPLESPK
GL31269-R1_1	predicted protein [Postia placenta Mad-698-R] gb|EED81095.1| predicted protein [Postia placenta Mad-698-R]	25	113165	1	0.7	VMGYEEGR
GL31293-R1_1	argonaute-like protein [Laccaria bicolor S238N-H82] gb|EDR12446.1| argonaute-like protein [Laccaria bicolor S238N-H82]	108	79522	1	8.8	AGANQLSFTMR
GL31360-R1_1	3-isopropylmalate dehydrogenase [Laccaria bicolor S238N-H82] gb|EDR12312.1| 3-isopropylmalate dehydrogenase [Laccaria bicolor S238N-H82]	1148	40135	6	28.2	YAQAIEGAVR,ELIGGVYFGTR,VVVLPGDGIGPDVVAEAVR,ELGDKIVEILK,VLEVISAASQDVEIK,TADLGGSVSTK
GL31378-R1_1	Usp36 protein [Coprinopsis cinerea okayama7#130] gb|EAU84350.1| Usp36 protein [Coprinopsis cinerea okayama7#130]	36	61320	1	5.2	MLASPLLPSAR
GL31380-R1_1	60S ribosomal protein L14 [Postia placenta Mad-698-R] ref|XP_002476296.1| 60S ribosomal protein L14 [Postia placenta Mad-698-R] gb|EED78497.1| 60S ribosomal protein L14 [Postia placenta Mad-698-R] gb|EED84335.1| 60S ribosomal protein L14 [Postia placenta Mad-698-R]	104	15350	1	8.7	AVIDGPTTGVPR
GL31395-R1_1	delta-1-pyrroline-5-carboxylate dehydrogenase [Coprinopsis cinerea okayama7#130] gb|EAU82741.1| delta-1-pyrroline-5-carboxylate dehydrogenase [Coprinopsis cinerea okayama7#130]	1576	59689	5	18.4	YVEELYSQQPVK,EQLLGEVASLK,NAWQAEIDAAAELSDFFR,DIAQNVDIYK,NAAGNVYYNEK
GL31396-R1_1	tripeptidyl peptidase A [Coprinopsis cinerea okayama7#130] gb|EAU84439.1| tripeptidyl peptidase A [Coprinopsis cinerea okayama7#130]	28	66494	1	7	DWVHIKIPVALAEEMLK
GL31397-R1_1	hypothetical protein MPER_04772 [Moniliophthora perniciosa FA553] gb|EEB96142.1| hypothetical protein MPER_04772 [Moniliophthora perniciosa FA553]	40	41019	1	6.8	MQGFPIGGSR
GL31401-R1_1	Phytase [Trametes pubescens]	45	48508	1	12.9	MVTER
GL31410-R1_1	hypothetical DNA photolyase [Postia placenta Mad-698-R] gb|EED84717.1| hypothetical DNA photolyase [Postia placenta Mad-698-R]	34	67528	1	6.7	IQDNR
GL31415-R1_1	hypothetical protein SCHCODRAFT_63127 [Schizophyllum commune H4-8] gb|EFJ03001.1| hypothetical protein SCHCODRAFT_63127 [Schizophyllum commune H4-8]	464	26092	1	5	VNQAYVIATSTK
GL31420-R1_1	endopeptidase [Coprinopsis cinerea okayama7#130] gb|EAU84813.1| endopeptidase [Coprinopsis cinerea okayama7#130]	2238	46824	11	34.4	VILDTGSSNLWIPSTK,IGDLAIPSIDFAEATKEPGLAFAFGK,CTSIACFLHAK,IGDLAIPSIDFAEATK,KAYWEVELQK,AYWEVELQK,NMIDEPVFSFR,YDSSASSTYK,SWNGQYTVDCSK,LGSSEEDGGEAIFGGIDDSAYTGK,VPSLPDLTLTFGGQPYVLK
GL31426-R1_1	60S ribosomal protein L5 [Postia placenta Mad-698-R] gb|EED84677.1| 60S ribosomal protein L5 [Postia placenta Mad-698-R]	228	34418	1	3.7	LQGDFVLTAAR
GL31448-R1_1	hypothetical protein SCHCODRAFT_63608 [Schizophyllum commune H4-8] gb|EFJ03248.1| hypothetical protein SCHCODRAFT_63608 [Schizophyllum commune H4-8]	28	26462	1	15.4	MTCPPAPILPMGAYSRTAIGLR
GL31449-R1_1	20S proteasome subunit [Laccaria bicolor S238N-H82] gb|EDR12933.1| 20S proteasome subunit [Laccaria bicolor S238N-H82]	25	25982	1	10.8	SGEVNLGTSIMAVQFKDGVVVGADSR
GL31495-R1_1	predicted protein [Laccaria bicolor S238N-H82] gb|EDR12754.1| predicted protein [Laccaria bicolor S238N-H82]	36	109899	1	6.5	ANCKMEITPAFVR
GL31547-R1_1	predicted protein [Postia placenta Mad-698-R] gb|EED82868.1| predicted protein [Postia placenta Mad-698-R]	65	62433	1	14.9	QSFFLGGLLSGLSLFVEEKR
GL31548-R1_1	aflatoxin-detoxifizyme [Armillariella tabescens]	472	77614	2	4.3	DSPDNFTILIASADTKPK,AEWEGFTAIVDK
GL31549-R1_1	Phytase [Trametes pubescens]	45	51697	1	4.7	MVTER
GL31587-R1_1	glucose-6-phosphate 1-dehydrogenase [Coprinopsis cinerea okayama7#130] gb|EAU84798.1| glucose-6-phosphate 1-dehydrogenase [Coprinopsis cinerea okayama7#130]	299	56070	2	9.1	ALNEAKVEVR,IPEAYEALILDALR
GL31595-R1_1	cactin [Coprinopsis cinerea okayama7#130] gb|EAU84512.1| cactin [Coprinopsis cinerea okayama7#130]	246	81983	1	5.8	SMSPPLIDIR
GL31645-R1_1	predicted protein [Laccaria bicolor S238N-H82] gb|EDR12258.1| predicted protein [Laccaria bicolor S238N-H82]	52	49329	1	5.3	KAVFTPVLAEVK
GL31673-R1_1	CMGC/CDK/CRK7 protein kinase [Coprinopsis cinerea okayama7#130] gb|EFI27713.1| CMGC/CDK/CRK7 protein kinase [Coprinopsis cinerea okayama7#130]	29	34618	1	3	EVKLLQSLR
GL31759-R1_1	N	25	60107	1	10.7	LDGLFGVPLRVPLTDEASGDHHR
GL31770-R1_1	N	29	54898	1	2.3	KLFGQVLGNPK

## Sheet: 16Mycelium(247)
Protein ID	Mascot score	Protein MW(Da)	Matched peptides	Protein coverge(%)	Identified Peptides
GL15037-R1_1	28	18343	1	22.8	FFSLGSIAGAGLAALGTFK
GL15090-R1_1	35	70317	1	2.6	VVAWTDSSPWARALGK
GL15091-R1_1	160	63420	1	2.7	DREVYPQPDDFKPER
GL15149-R1_1	28	106529	1	5.4	DFATRPISLIK
GL15300-R1_1	309	67980	1	2.2	VLYDFVYEPLAANK
GL15303-R1_1	305	52386	1	17.8	HVMDGEELPLPPAILGR
GL15343-R1_1	30	44175	1	3.5	AQAAMGVAGGSGSR
GL15598-R1_1	27	94568	1	7.6	ALASAIAEGLISGPR
GL15754-R1_1	242	63389	3	24.7	VVLLVNNLGGVSELELANIAGEAR,EVPDASLLLSLVDAPANVPGWK,NYTGDILNFGLAK
GL15929-R1_1	30	64026	1	1.8	RTTTKPATTK
GL15930-R1_1	307	18274	2	17.5	APIVPPFTAETAHQK,VSLAYTPDTVWR
GL16138-R1_1	27	36291	1	13.9	HPSRTPAAGLPPR
GL16558-R1_1	27	39471	1	12.5	EGLTSRMSVPASEFHVK
GL16624-R1_1	461	44154	2	9.1	GTLGDAGAVAEAVR,LPALAETVANVGK
GL16646-R1_1	541	59955	4	11.3	EGAEHQAYLPIVAASTR,GAGTDRPLLPSEWLIQK,AIYELVLEMQK,IAHPAALPDAIQEQIK
GL16758-R1_1	27	108979	1	5.8	IVVAQVCLPSSAFTNGKQLVR
GL16785-R1_1	27	56856	1	6.2	MVEARQQSGHPLDTVLFNLK
GL16814-R1_1	538	35744	1	10.6	AAGPVTWVLVEGK
GL16915-R1_1	33	47234	1	2.1	DGRLDFDWK
GL17290-R1_1	37	174747	1	5.2	VMRDEDGVPIK
GL17338-R1_1	28	49127	1	4.4	AVDARNWGAVGIDPAELDPK
GL17439-R1_1	71	18122	1	12.2	MRSPVLALSILAAALSAGAMVSK
GL17501-R1_1	1942	47354	8	30	EIEIAEHEMPGLMYMR,VPAINVNDSVTK,GLSEETTTGVHHLYK,VLITEIDPINALQAAMAGYEVTTMEEAAPR,VAVVAGFGDVGK,VAVVAGFGDVGKGCAESLR,VADVSLAAFGR,ANVFVTTTGNR
GL17639-R1_1	25	46481	1	11.8	DPSSVFSPIALSNVSTPSLVRAR
GL17705-R1_1	32	59896	1	7	SGSWIWWTFEDVMGVIAAR
GL17871-R1_1	31	47864	1	7.3	KRPAADPLPAPMTPR
GL18105-R1_1	31	144404	1	6.9	RLSSPLTTLNHSPPTSNSTFR
GL18287-R1_1	1784	43958	2	15.4	DIAFGDAGDGYVFGGIQSR,GNLDFDIFGDVFLK
GL18309-R1_1	1694	49186	6	31.4	EFDTFNIHSVDDYLR,VIPGLCYLEVVLK,DHQSPIDPSAR,PYTPTTPIVQELVDYLSQNPEFK,TAFEQSFLMAHATGLR,WMDLPDSINAETIETFAK
GL18407-R1_1	478	55554	2	5	TISNGPVVPGK,IYTLVLGGGVPADLK
GL18558-R1_1	28	38011	1	8.1	DGVDEEDEGASEVKVK
GL18572-R1_1	54	85821	2	8.1	IEDNLAVVR,EVYDFLATATAK
GL18722-R1_1	109	61960	1	10.8	TGQIVDVPVGPELLGR
GL18770-R1_1	828	17501	1	11	NLGVKPSYAVESDGSQK
GL19075-R1_1	574	9942	2	20	AFAAFIQEK,TNVTVADPK
GL19078-R1_1	30	71080	1	2	LLRGSSIILATIR
GL19132-R1_1	30	43308	1	12.3	KSRPDADEMR
GL19331-R1_1	34	55124	1	8.7	IVNQNGEEVILR
GL19372-R1_1	72	48085	2	10.4	TPYLADVKPSGK,GNLAPDTAVAK
GL19409-R1_1	30	219392	1	2.2	ELEARIQQLDPTAATSAPAAAK
GL19727-R1_1	25	25606	1	18.8	SCTHLAPSLETIDAALNALVK
GL19736-R1_1	27	28419	1	12.5	EMRSTLDSILDRPSSQLAQR
GL19766-R1_1	63	88035	1	3.9	AVLSAANSAIGDR
GL19828-R1_1	120	82031	1	4.3	AAEALAAADPDLAR
GL19909-R1_1	33	85099	1	3.6	SGTEGQLLQMLTADR
GL19960-R1_1	36	19972	1	11.2	MDEEDKGQDQMEFVINVLK
GL20007-R1_1	48	39189	1	11.5	LLGTIENQLNLR
GL20009-R1_1	29	106865	1	1	QLFISDVDEK
GL20166-R1_1	28	76739	1	8.2	DAGTIAGLEVLR
GL20259-R1_1	35	55510	1	2.2	SIPEIQEALPK
GL20401-R1_1	38	72886	1	6.7	SSQMVAGYASLAGSAEFNK
GL20439-R1_1	1784	14586	1	10.7	VNADATQVAASVCGL
GL20464-R1_1	46	72177	1	3.5	VSELFVDPIASTIYHIER
GL20473-R1_1	28	34483	1	11.1	MLRNSGADVVGMSTIPEVVAGK
GL20508-R1_1	374	45936	2	7.3	VGFATTSFTYATTN,FYYVYDSANAR
GL20529-R1_1	3190	27197	3	18.1	GNGGAIKDGPLK,HHQTYVNALNAAEQAYAK,SAIEQNFGSVDVFIK
GL20532-R1_1	1446	37754	8	35.7	ICTATHLIHK,IDFVYGDSTKR,ISTYNLR,DDGVAAGEFSPIFYKK,VKVYQHLDQEGVVLAGFQEALVR,VYQHLDQEGVVLAGFQEALVR,DDGVAAGEFSPIFYK,TGARPIAFTYLNTHLDDQSDDERR
GL20569-R1_1	27	97246	1	1.7	FMNMCATSGTDLHAK
GL20609-R1_1	30	100869	1	1.2	IAVDITNDGQK
GL20635-R1_1	30	71427	1	9.9	GRPSMGAQPAKAK
GL20732-R1_1	183	24851	1	5.7	ANAPVNGVFQDVK
GL20752-R1_1	33	36348	1	5.8	NGTGDPEELQIEVAALWLR
GL20757-R1_1	144	37585	1	6.8	VQGQIDQPTGSGPR
GL20764-R1_1	882	38809	8	36.8	MGGTLMVVGLPAK,GIEQSCLNGR,VVAIDTGAEKK,LPLIGGHEGVGR,SISILGSYVGNR,ELSSAEAASILCAGITVYR,ELSDLGQTYEALEQGK,VVAIGAHTQDSPVK
GL20776-R1_1	30	58149	1	3.6	AVGIADDRSVPVLQVNVMK
GL20810-R1_1	555	85213	8	27.7	TGGIPLQIVHGK,VSEGLHAGKPVVASR,GIPNVIDSYAR,NNHNILQGVADPTLR,VRPDLPIIYR,LALLGAATDWHDGLNK,CPPSDQLLNALMDNAK,SDLVHVAGSPQEEVWK,NNHNILQGVADPTLR,TGGIPLQIVHGK,HLDSWDSQYYMGEFR,GIPNVIDSYAR,SDLVHVAGSPQEEVWK,VSEGLHAGKPVVASR,LALLGAATDWHDGLNK,CPPSDQLLNALMDNAK
GL20827-R1_1	44	48760	1	6.1	GMASTEGEHAR
GL20925-R1_1	3558	211134	7	14.7	HVMDGEELPLPPAILGR,MVHEPMTDLIAIMGK,DVEDAAGAPITLSDDKVTVIMGR,GSTDDKGPILGWLNVIETHK,FIDDNADKFIAR,IVPPQTPELIEPLVFSYVEQEFAK,LLGAYLYEIGAVKA
GL20928-R1_1	65	43009	3	13	YFRPAEVDLLLGNPEK,FYQASTSELYGK,MLQQESPEDFVLATGETHPVR
GL20943-R1_1	27	16136	1	9.7	DPNNAAYPALAFSSK
GL21070-R1_1	34	54112	1	4.4	EKESGASTSTAAADVPPPAAKPK
GL21076-R1_1	32	80855	1	4.2	LFGVIR
GL21141-R1_1	502	71442	7	23	AESVGSDGPLAISFTK,VAGTAPWQDVAER,LANISDVADK,ALSAFGVNVVDDSLGGAHVGTFK,SPHILELSGIGNSATLEAAK,EVILTAGTVK,ASELIATAER
GL21206-R1_1	48	88932	1	9.4	NEASGALTGLTR
GL21282-R1_1	231	23157	1	10.2	AISAAPSASANPAVAR
GL21283-R1_1	644	210631	5	4.4	LYNALPSETK,EADNVLAMLQATSDASTK,VWMIEPTVVVQK,TFEQMSTAVNR,VSPSQGSISPSSPEQR
GL21296-R1_1	4128	120739	8	13.6	EGIPSTAFSAR,TVLEPTLRPILPAGVLLK,LNYVNSFPVDSVR,LNYVNSFPVDAAR,LPVEAAVMR,VNYAPTTFTAAGQPAGK,ADVGADVQAAVLER,LQPTTGMPDVGSCGTYR
GL21375-R1_1	2759	114415	11	16.5	LEGLLEHAESPAFQK,RGFDLQSFNAGDYER,LEGLLEHAESPAFQKR,DLYKLEGLLEHAESPAFQK,ILVDEEDVPWDK,KVNGVAELHSELVR,VLNEVASGR,AVEASNGAEAITSVLYPNDHTTFGK,MANLACIGSR,LVDEAYQDR,TLDNALLNLGLK
GL21563-R1_1	31	36838	1	1.5	KMEVR
GL21636-R1_1	29	42046	1	2.9	ASEPPEGKDTR
GL21688-R1_1	68	61605	1	6.2	GFSAAAGWDPVTGLGTPR
GL21921-R1_1	426	69567	4	14.7	DVLFTK,TYGATVDELHAPFGGTVPLADIEAALK,GLGAPPGLSIVVASQR,LVTFTHVDTSTGVLSDAK
GL21941-R1_1	33	39547	1	2.9	LGNVEIVCER
GL21945-R1_1	42	67294	1	3.8	ADLQTFFQR
GL21959-R1_1	61	252793	1	2.5	GCAKPMVWK
GL22010-R1_1	38	39300	1	3.7	KGGAGTADTGMIK
GL22024-R1_1	36	27926	1	7.8	HPHDGVRLAVETSFTGTLQAR
GL22047-R1_1	527	15848	1	9.4	AGNVLDLSGSDNR
GL22111-R1_1	210	79444	1	5.6	GGLLALLNDAAYVAR
GL22189-R1_1	15218	59605	18	48.1	VWPHADYPLRPVGK,TAPLTIR,IAQAIGVPTVKPLAVKPAAEAIR,VFSDVDREHFVGNVAGHLK,FSTVGGELGSADTARDPR,GAGAHGVFEVTHDISDLTCAALFNK,FVNAEGK,DPQTHLK,LFSYPDTHR,YNILDLTK,LGVNYTQLPVNAPLVPVANFQR,DGGFQTLTDAQAGK,DGAVYTTSTGAPVLKPYAAER,QLSVFAAVDQSIADR,LAGENPDYGIQLLFEDIESGR,DGSMAFNNQGNRPNYESSIQPLSYK,FSTVGGELGSADTAR,KDGGFQTLTDAQAGK
GL22200-R1_1	309	160913	1	11	SSLLQALFRIVNLDSGAIAIDGK
GL22212-R1_1	6534	37269	17	48.5	FAQDGETLK,KLDASFAAK,IASTWEGIQAAR,LLVEFGKEILK,NKPGKDYVGDEDPGVQSVK,LSFDKEATK,KGGSIDEQTNAAIDR,LINAAIEHGK,VTYIDDEAQFR,ALAGVDFLTISPSLLEELKNDTVAVPK,ALAGVDFLTISPSLLEELK,ELIALYDSVGVKK,WALCEDEMATDKLNEGIR,ELIALYDSVGVK,GGSIDEQTNAAIDR,DYVGDEDPGVQSVK,DYVGDEDPGVQSVKK
GL22216-R1_1	52	23243	1	8.7	ELEPETFAHLVSSTLYER
GL22281-R1_1	32	104011	1	4.1	NDVMLAFGMNGRVLHPDHGYGYVGGR
GL22486-R1_1	122	37041	1	6.7	VLSPSLVCLALGDLVSVPAMVK
GL22550-R1_1	72	39090	1	5.2	LLTTPITIETLR
GL22690-R1_1	29	12753	1	17	MPCGAAHPGVPREELGALR
GL22719-R1_1	32	85169	1	4.3	SSLIEAISGIRLPR
GL22721-R1_1	1026	49779	8	22.4	GLYLDPSSASHIR,ENLVFSDSSR,SLEPWTDCPAFQK,STPLGEVQAYQLGQYLR,GIHSDLVDLTEVAVR,HREDIPLTEFIYR,LPPTFLEQAR,LEGSVINSNR,GLANWRENLVFSDSSR,SLEPWTDCPAFQK,GLYLDPSSASHIR,ENLVFSDSSR,LPPTFLEQAR,LEGSVINSNR,STPLGEVQAYQLGQYLR,GIHSDLVDLTEVAVR
GL22863-R1_1	67	49566	1	14.6	GNVIADEYQETGVPGITSIGDVSGR
GL22877-R1_1	31	42945	1	13.2	TCSVARATSPR
GL23079-R1_1	73	92067	1	5.8	DGDLEAGIVIHELSHGLSTR
GL23160-R1_1	90	59816	1	5.8	SAVLATNLNYAAK
GL23234-R1_1	60	28139	1	10.7	GQSPQGLESIR
GL23247-R1_1	29	27826	1	15.1	GTTPALCAIFAR
GL23283-R1_1	37	94366	1	5.5	RTFSGGPGADMPLLSGQSVHLR
GL23290-R1_1	1606	113530	2	3.9	LIITDYTFGAK,AEGALLTGLLAESASVR
GL23302-R1_1	99	33024	1	3.5	DSTWEVGVAHS
GL23350-R1_1	2232	35808	9	37.2	IITENPHIATVTYSLPNK,IPISQGPGQTPK,TTGSGFQSFVR,AFITVEQLR,TSPHVLVPER,TTGSGFQSFVRDEYTTLVEVDDR,VFDAPFAGDAAK,GTPWDGDALAASLR,VTSGLKDLLVIK
GL23356-R1_1	102	53519	2	9.4	AVDIAAAEAPTFK,SIQNAAAAQEK
GL23422-R1_1	230	93686	1	5.6	TLEYAFEDFAVR
GL23436-R1_1	170	92462	1	9.1	ALSTTLNQEEAAAR
GL23578-R1_1	33	31168	1	3.7	TQVEIDNQIAK
GL23590-R1_1	91	60192	1	7.6	TDSEAATLLTSNVDERDHR
GL23599-R1_1	28	119498	1	7.2	FAMLSGARVVR
GL23600-R1_1	31	57540	1	9.8	AGLIANIGPDGSK
GL23626-R1_1	28	526110	1	3.4	LIDLARIIAAK
GL23700-R1_1	1670	46393	4	9.8	GQEIKPVVDVAPDFESYEYKR,GQEIKPVVDVAPDFESYEYK,RLDLNNADEK,AAAVTLDAPLR
GL23773-R1_1	27	120677	1	1.2	MASNPQEDAERIR
GL23792-R1_1	146	44084	1	2.9	SLNSTIGGQDGK
GL23804-R1_1	145	15104	1	7.9	LVEGGVQAQTR
GL23813-R1_1	27	101076	1	9.9	LLGTLTDENNKITIPR
GL23821-R1_1	32	46702	1	6.7	KENGDANGEGSK
GL23822-R1_1	46	34793	1	4.1	LAYINDAGNAIMR
GL23871-R1_1	47	62915	1	4.1	GALVALK
GL23922-R1_1	31	63549	1	3.5	RLPDDQPLADLLCEVGIATK
GL24039-R1_1	46	55862	1	3.7	LIGDRLPEFTEEEIAVVK
GL24047-R1_1	29	157853	1	4.5	SANVLGTLTGLELASTGKPK
GL24246-R1_1	79	49955	2	11.7	VGTVPDVLTMSHAADAAMAAAPR,STTDASVQACR
GL24280-R1_1	554	61444	5	15.9	EVPTKPFDGQKPGTSGLR,YFSPETVQTILK,LSICGEESFGTGSDHIR,VIELAPIDLSK,FIIGQDAILSTPAASNIIR
GL24346-R1_1	903	60350	1	2.9	AAGQTLEEALDVFTQK
GL24356-R1_1	30	21889	1	4	VGDVEAPR
GL24368-R1_1	37	38515	1	3.1	SEEYQADLVAR
GL24381-R1_1	127	41275	2	12.1	NKPLAVIGGGDSAAEEATYLTK,GVFAAGDVQDKR
GL24500-R1_1	27	85456	1	8.7	SKTTDASGVITAIEMELHLEGDFR
GL24589-R2_1	935	98544	3	5	AVPVGSQAPDQSIPVCVSFK,ELATIADYR,LLDLTMLDTR
GL24652-R1_1	599	57976	3	12.6	SLQDIIAILGMDELSEEDKLTVER,VIDTGAPIRIPVGTATLGR,TVLIQELINNVAK
GL24677-R1_1	37	267184	1	4.4	FDPSPLLLLACTLIQHNKANSR
GL24688-R1_1	1294	66855	5	18.3	NQVAMNPYNTVFDAKR,KFSDAEVQSDVK,DAGTISGLNVLR,TTPSYVAFTDTER,FSDAEVQSDVK
GL24905-R1_1	32	85385	1	3.8	SWSMFGSLVIVFPTPHDGGALVFR
GL25059-R1_1	1585	42213	3	10.8	YIQGPYAIQNAAK,FLAAGMGDAIATNVEAR,SSDFVIALGGGK
GL25255-R2_1	101	40100	2	9.4	IGTYNAAVLAAR,LQTLIDAGNNVQTIAQELITEAK
GL25265-R1_1	29	95029	1	6.5	TIGHGAFGVVSLVR
GL25314-R1_1	27	61714	1	3.5	TALSLIELVLSAPTTSDEAK
GL25327-R1_1	35	59760	1	5.7	AQTVDAISHAWADGQSLR
GL25348-R1_1	51	70424	1	5.6	DGLSPSTVPR
GL25358-R1_1	30	53326	1	13.2	QASAPGKLAVPTPLTTPMLSPSSSIASALDSEGPR
GL25498-R1_1	4375	38457	5	23.4	VCDPAGSNAANLCQHVFDR,IIPAGAITGVQFMK,INLQSDDGGGELDPHGADLR,HFSYPSGIPYQADPDNGVR,TPGYLQIVGFIDQTK
GL25499-R1_1	66	41202	1	3.3	GISVVDSVEILK
GL25500-R1_1	5959	62699	8	28.5	SQKVEYEKPLILLSEK,RPLIIIAEDVDGEALAACVVNK,NVIIEQPFGGPK,GFISPYFVTDVK,TALVDAAGVASLLTTSEACVVEHEDPK,AAVEEGILPGGGVALLK,TIEDEIEITEGMR,TNEIAGDGTTTATVLAR
GL25540-R1_1	28	21623	1	18.9	AALMSSLQTK
GL25550-R1_1	115	38810	1	2.5	LQSDFALSR
GL25581-R2_1	37	63299	1	4.4	DVDIFNGLQAK
GL25583-R1_1	32	68374	1	9.2	MFPPEPDASYAPSR
GL25603-R1_1	153	79363	2	5.5	VVQFGSEPLYDNVLPHAQLAQQVTLAK,DTLLGALHSNPK
GL25620-R1_1	78	68933	1	2.8	CINLSAEKEPEIFNAIR
GL25635-R1_1	37	187028	1	3.1	SNSAGAAR
GL25664-R1_1	98	43364	2	7.2	GVDGILGVGLSGLTR,TATGAVLDDATGLLK
GL25668-R1_1	233	68916	1	2	LGVAGYLDQFASR
GL25702-R1_1	50	21598	1	7.6	ISVGGRSLNANGGK
GL25739-R1_1	255	58901	5	27.8	LSSGSPINLNK,LLEVAQVPNEHVEDFK,SALEVKDDMTFLDLTVR,SDIYSLQHGQLVINPQR,TTDDGQAVIQLETAAGDAIK
GL25771-R1_1	53	47324	1	5.7	KGLAGGIIYSGGGFGGQSSSGALSR
GL25874-R1_1	454	69714	4	10	FSTPGPLLALQEK,TTPTSTLSFIK,LHAGIPNIPSATYAEPGPLAVGR,INDKVFGELQNDIDAK
GL26089-R1_1	66	47139	2	15.1	VTHITPTIGSELLGIDLR,YLEGLSAVHSAVAQADGAR
GL26145-R1_1	30	128213	1	2.3	LAAGSTLIGGQK
GL26459-R1_1	34	53522	1	9	IEIGNEADLYSNNGLRPK
GL26523-R1_1	347	27828	1	12.7	TVTGTFVVPTPK
GL26572-R1_1	3205	58301	15	46.6	ELGSYALEEYTSVK,VQYDNIFSYIEAGKQEGAK,GYFVDPTIFVDVKPDMK,VSIVVPATAK,ETIQCINPATEEVICSVVAASEKDIDVAVAAAR,QISVPTGLFINNEFVPSVDSK,LADLIERDAQELAELESLNNGKPVK,IVREEIFGPVLAVAK,FTTEEEAIR,ILGQAIEVDNK,ILGQAIEVDNKTK,EEIFGPVLAVAK,DSDIADTVQCLR,LANDTSYGLGAGLHSNDAGQCMR,VAFTGSTATGR
GL26613-R1_1	34	93064	1	3.1	LKIADVIHAALNPNDSALK
GL26632-R1_1	3240	39644	9	43.9	AGVYDPSHVFGVTTLDVVR,AHVLVISNPVNSTVPIVSAVLEK,IHPIGQLSAEEQELLAACLPDLKK,DVPVTVVGGHSGATIVPLLSQTPYGK,FLAGIAGADPK,IQFGGDEVVQAK,LNPLVTELSLYDIR,DDLFNTNASIVR,EGAGSATLSMAYAGAR
GL26657-R1_1	406	42105	1	19.8	VVDVDKELGYVYEAITQTR
GL26662-R1_1	50	207887	1	3.7	SDTSLTPEEQLSAR
GL26748-R1_1	30	216992	2	7.1	AYVTTPTPAIRTAIVALLR,VERSSSTVAQGIIGSILEVTADALTR
GL26793-R1_1	107	33810	2	12.8	AQVNTQEYGR,IDDHVGIAIAGLTSDAR
GL27063-R1_1	25	12361	1	18.8	MNVEWGEKLGAEVEAQLLAAR
GL27365-R1_1	55	23631	1	14.9	LDPGQSASFGVADTQIGIR
GL27378-R1_1	28	29520	1	19.3	DLGLEDDLLTIQGAEDRDVHTFHR
GL27407-R1_1	29	45410	1	7.7	SADEDEESTDGAEASR
GL27583-R1_1	26	80763	1	4.6	SMLNSGECGFMGEVIMSR
GL27655-R1_1	26	30822	1	6.5	DSEKSGLNAGPPPASMMK
GL27772-R1_1	35	49204	1	2.5	LQMELVASHMR
GL28134-R1_1	25	31219	1	7.5	AVQQIEVGILEELSREGEGAP
GL28218-R1_1	719	86674	5	12.4	AGLALPENDRENLMK,ELSQTCLEFSK,IADTIIEPLTFYQNVSPSK,GVPEDVISGYTK,DASNEAEVLAR
GL28313-R1_1	38	58344	1	4.7	QMQSETDTLRR
GL28433-R1_1	32	12993	1	16.1	CCLDMTGPDAGEEEEEARR
GL28569-R1_1	291	51845	1	4.5	FEDVKTLK
GL28639-R1_1	35	36521	1	3.1	SFIYLPITPR
GL28701-R1_1	34	70568	1	1.1	TDMSGAR
GL28729-R1_1	460	38272	1	5.5	YIQGPYAIQNAAK
GL28758-R1_1	35	61516	1	3.6	AASTPR
GL28813-R1_1	27	36870	1	14.2	VSTKVSHEILNR
GL28937-R1_1	28	62599	1	7.3	MRSFPPTSLASDSMLAGFISR
GL28943-R1_1	35	59857	1	2.8	EQSPDVNMER
GL28985-R1_1	26	66650	1	3.6	DGVSNIENGAFCNICK
GL29240-R1_1	560	57260	2	12.4	AVGVINPVFDVYR,VAIVHGLADFILVAEGTR
GL29326-R1_1	30	91546	1	3.3	SIVAAAGGLSALGSSATMEELPSETAR
GL29395-R1_1	25	32808	1	22	VSPLLGLSYYDKTEATEEAR
GL29631-R1_1	621	46941	4	12.2	EFVASAIPASQK,GCYESPGATILR,LTVDPEQAPQTPQR,AAHVDLEGLTLDR
GL29681-R1_1	32	77342	1	5.9	QAAVIR
GL29693-R1_1	337	3879	1	45.7	TITLEVESSDTIDNVK
GL29728-R1_1	156	35040	2	11.8	NIGLSNAQGSLIHDVQR,LFDGASDYGNEKEAGEGLAR
GL29822-R1_1	29	47911	1	4.7	NCDGMISEVTILDMAIGDRR
GL29873-R1_1	625	94656	1	1.6	DVPFLQQLGVNTIR
GL29894-R1_1	27	44637	1	5.5	NVGGPVLVASAQGGMNIEEVAAK
GL29943-R1_1	107	120288	3	8.2	GNVASDSKNDPAK,TLLDAIDAIEPPVRPSDKPLRLPLQDVYK,TLLDAIDAIEPPVRPSDKPLR
GL30044-R1_1	237	58571	4	19.7	SSFLGDIPFYGR,QHSDAIASSIVLEQGK,VPETTSSEFEQAVDAAQQAFK,ITGLIASAEEEGGVIALDGR
GL30063-R1_1	33	61533	1	1.3	TATASGR
GL30073-R1_1	34	84100	1	5.6	KPFKRPQDLK
GL30085-R1_1	33	26500	1	16	RNSLTALQNSLQNVAGMLK
GL30087-R1_1	190	47029	4	16	VIVDLHGAPGSQNGFDNSGHR,QYWEAQTSTYEK,YDGSFSGADR,AENADEWSYQAGLK
GL30108-R1_1	28	86164	1	1.5	AQSAPATPSLGK
GL30114-R1_1	9340	46944	18	69.5	KYPIVSIEDPFDQDDWEAWSHFTSK,IGTETYHTLK,SGLQVTAQKEIDDFLIK,YGIDAVNVGDEGGFAPNVSGAEESLELLTEAIKK,GNPTVEVDLYTAK,LAFQEFMLLPTGATTFTEALK,GLSAGSEAPALLKK,SGIQIVGDDLTVTNPLR,IGTETYHTLKK,SGETENTVIADLVVALGVGQIK,IALDVASSEFYK,VNQIGTISESIQAAQLAQSDGWGVMVSHR,AVANVNDTIGPELIK,LGANAILGVSIAVAEAGAAEK,SGLQVTAQK,ASVPSGASTGIHEAVELR,IEEEIGNGVYAGEK,WISGVELADLYLGYVK
GL30117-R1_1	40	105455	1	3.2	VTILGVGPGEPR
GL30126-R1_1	28	166636	1	2.4	LVLAKMEMGK
GL30127-R1_1	49	177161	1	1.5	RNGMADVVLPIGPDTAISIR
GL30169-R1_1	54	72766	1	5	SLAPLQDSSSVK
GL30174-R1_1	5806	58137	12	32.9	ISEGTAKDVDLAVEAAHK,VGTEGYFISPTIFTDTKPNMR,ILGQTIETSEAK,QANDTVYGLAAAVFSQNISR,IFVQEGIYDEFLQR,DIDVLSALEALDNGK,IVQEEIFGPVCVIIK,VAFTGSTLVGR,DVDLAVEAAHK,LADLMERDIDVLSALEALDNGK,AFDTTWGLNATGVQR,SPSIVFDDADIDQAIK
GL30213-R1_1	192	23161	1	4.9	GIISLNSEHPK
GL30292-R1_1	56	36624	1	14.8	ASVVQAATAAYSLPETLDKLEK
GL30323-R1_1	140	19408	1	7.5	INNIEVSPDPPAR
GL30342-R1_1	364	43980	1	2.8	TYTLSTLTSALK
GL30348-R1_1	493	33713	4	26.5	NVTVNQSPGFTQK,NDPAYASLPLDSR,AQGDNDPLDVCEIGEQVGYVGQVK
GL30493-R1_1	30	37749	1	3.9	ARIMNPPADEFFK
GL30499-R1_1	32	54647	1	11.8	DELRVEAAHK
GL30535-R1_1	307	32669	1	12.7	EVAAYDEDAKLTIDLLCSLK
GL30543-R1_1	145	44790	2	8.6	IQAVPVAAESFESR,VGHLNPAWNQSADSATVDAK
GL30589-R1_1	32	26665	1	4.7	YIHDSHSIVLK
GL30677-R1_1	46	74456	1	3.4	SAACTGDCIAAK
GL30680-R1_1	8782	61232	18	47.2	TDVDLPALSEK,MNFSHGEYEYHQSVIDNTR,MVSLDPQGRPVAIALDTK,GDLGIEIPASQVFLAQK,ILSVPTDPADLVQQALGAN,TGTTVIAVQGWK,NKTDYPVK,NALALNIIK,AEVSDVANAVMDGADCVMLSGETAK,IENEQGVVNFDEILAETDGVMVAR,VLGPDGANIK,IEWAASLDPTK,NGVDMIFASFIR,ALNNGNISSR,KTSIIATIGPNVNNVEK,TSIIATIGPNVNNVEK,IEWAASLDPTKAQVPTEETK,LVYVDDGILSLLVIAIEGENVR
GL30690-R1_1	28	262601	1	5.2	YFPLVPDRWMK
GL30704-R1_1	760	175785	1	5.5	APFLEQFTDDWTER
GL30719-R1_1	187	68811	2	7.5	TNFLDSVHVLDEFQK,STDLDVSTTSGTFR
GL30740-R1_1	34	65141	1	7.5	TDMAKR
GL30785-R1_1	76	56029	2	5	CSSPAVDSSLK,NPVPLSQLNDFAPLK
GL30808-R1_1	611	38516	4	20	AHLSSPEVAPLIDAAK,SLVTTLAAAEKFEK,IVYVAGGAAQNAAR,STTVVTSDNVDSPK
GL30863-R1_1	31	96166	1	8.1	AVAELK
GL30909-R1_1	1980	47951	9	30	IIDFSAPLGQK,YDNCYNEGR,ISGDIYDNFGR,FGSLGYEDIDAK,TYASWGVDYLK,DPSTGAPVEDNSKFPNGIK,AVADQVHSLGLK,MTVSVNTHATR,EIITNDAIIAVNQDSGGSAASR
GL31252-R1_1	2735	34604	7	30.1	AASDVAVTELPPTHPIR,YLAEFATGDK,HLIPSAASGESK,HVASSDQELTVEER,ICEDILDVLDR,LAEQAERYEEMVENMK,IVSSIEQKEESK
GL31360-R1_1	1148	40135	6	28.2	YAQAIEGAVR,ELIGGVYFGTR,VVVLPGDGIGPDVVAEAVR,ELGDKIVEILK,VLEVISAASQDVEIK,TADLGGSVSTK
GL31395-R1_1	1576	59689	5	18.4	YVEELYSQQPVK,EQLLGEVASLK,NAWQAEIDAAAELSDFFR,DIAQNVDIYK,NAAGNVYYNEK
GL31420-R1_1	2238	46824	11	34.4	VILDTGSSNLWIPSTK,IGDLAIPSIDFAEATKEPGLAFAFGK,CTSIACFLHAK,IGDLAIPSIDFAEATK,KAYWEVELQK,AYWEVELQK,NMIDEPVFSFR,YDSSASSTYK,SWNGQYTVDCSK,LGSSEEDGGEAIFGGIDDSAYTGK,VPSLPDLTLTFGGQPYVLK
GL31449-R1_1	25	25982	1	10.8	SGEVNLGTSIMAVQFKDGVVVGADSR
GL31495-R1_1	36	109899	1	6.5	ANCKMEITPAFVR
GL31547-R1_1	65	62433	1	14.9	QSFFLGGLLSGLSLFVEEKR
GL31548-R1_1	472	77614	2	4.3	DSPDNFTILIASADTKPK,AEWEGFTAIVDK
GL31587-R1_1	299	56070	2	9.1	ALNEAKVEVR,IPEAYEALILDALR
GL31645-R1_1	52	49329	1	5.3	KAVFTPVLAEVK

## Sheet: 60dF(401)
Protein ID	Mascot score	Protein MW(Da)	Matched peptides	Protein coverge(%)	Identified Peptides
GL15050-R1_1	25	46665	1	7.3	QMSQHLSSASSIPIIRPPVRK
GL15069-R1_1	194	37053	1	2.9	NFLVTDVYGR
GL15072-R1_1	36	15779	1	35.9	SLPMETVPFLVAPSLSGKGVR
GL15153-R1_1	133	49794	1	8.6	VIPGLCYVEIVLK
GL15217-R1_1	41	40302	1	2.7	NVYVVPDYRR
GL15233-R1_1	27	25341	1	10.6	VYIIDFGNSR
GL15280-R1_1	243	64634	1	4.5	DTVAIDLILR
GL15296-R1_1	41	60223	1	1.4	MVFVGDKK
GL15371-R1_1	31	19856	1	5	AANAEQAEK
GL15414-R1_1	28	423690	1	2	DTDGMMKDGVWK
GL15443-R1_1	33	59482	1	4.9	SHHGFPLPGGISR
GL15450-R1_1	38	64959	1	2.6	LVQELLSFDR
GL15459-R1_1	952	14241	1	9.2	SVTGTFTVPTPR
GL15461-R1_1	38	55005	1	6.7	LVQELLSFDR
GL15566-R1_1	27	49419	1	4.5	LYDLGKEPAVWAEMLRPIVR
GL15588-R1_1	28	87655	1	3.6	DISAGNILLYR
GL15624-R1_1	33	78813	1	3.1	ESLMLWAEK
GL15702-R1_1	28	34378	1	6.2	FDTVALTAEEIQAYVQR
GL15736-R1_1	76	69238	1	4.7	HFDEVKAANEER
GL15974-R1_1	28	25597	1	4.8	RQGNLDILAGK
GL15984-R1_1	29	35998	1	12.8	QKAAMNPSELDGR
GL16004-R1_1	29	72559	1	4.4	DWFGPYAAK
GL16074-R1_1	29	65732	1	5.2	YGIAGAWNMR
GL16138-R1_1	27	36291	1	4	HPSRTPAAGLPPR
GL16176-R1_1	56	78107	1	2.4	QLFADLAGALLQVGAAK
GL16289-R1_1	29	44651	1	3.2	LNVVSAPIAESDK
GL16412-R1_1	27	50202	1	10.4	EFWPQTRETVFMVMLELK
GL16427-R1_1	99	52496	1	5.9	SFAGNIPVNR
GL16497-R1_1	32	53197	1	6.8	CLRSHPGLAAR
GL16537-R1_1	46	47284	1	6.7	QQMATTSNPEASVDGLDQGMRSVHWASEK
GL16545-R1_1	32	116809	1	2.7	SGNQVNQGK
GL16611-R1_1	28	55546	1	6.8	CSEVLMDYDSLK
GL16642-R1_1	35	98912	1	5.3	LRKPRPDGYESDGGYMSEGGK
GL16663-R1_1	33	75822	1	7	IDRPIGVFGLIGAALERIFK
GL16685-R1_1	29	126287	1	4.8	TPVPQGGSGWRGK
GL16692-R1_1	29	50646	1	9.6	TPVPQGGSGWRGK
GL16725-R1_1	34	67766	1	2.7	IELDR
GL16822-R1_1	82	43982	1	7.3	DLLAGGTWAGVTR
GL16850-R1_1	73	47277	1	4.1	MFRASMEVLSEQVDLSLK
GL16996-R1_1	125	20244	2	11.2	IFAPNEVVAK,ALYQDMAAR
GL17006-R1_1	36	48023	1	10.3	KALSADPSIK
GL17023-R1_1	30	65824	1	4	LSLVCNLLRYVYR
GL17077-R1_1	298	24539	1	5.1	GADEHAGQAAK
GL17096-R1_1	37	97689	1	4.3	CDGDFLMGMVTIILSLVCDR
GL17154-R1_1	70	77065	1	1.5	RAPMTLNLVPK
GL17490-R1_1	30	31487	1	7.6	DVTSTQGGVAKK
GL17510-R1_1	30	119014	2	3.4	LARAGAPTLASDNLVYR,ASTAAGGR
GL17528-R1_1	28	62214	1	1.9	DPLIATNGQKK
GL17558-R1_1	29	45366	1	2.7	IGIVGLPNVGK
GL17620-R1_1	28	117619	1	2.2	DDALVNEALK
GL17667-R1_1	38	33200	1	7.5	AVDVWVYAPPSVFAMPLGLAMLPR
GL17779-R1_1	29	38066	1	4.8	QAVERQR
GL17821-R1_1	61	112833	1	1.2	VPGDGDLVSNLK
GL17854-R1_1	31	70475	1	4.5	EEAVPVDTLLK
GL17871-R1_1	34	47864	1	3.8	SMGVTWGDGMPGASKK
GL17889-R1_1	36	42834	1	17.6	VVEFAGLAPGPMAGMILADFGAEVVR
GL17913-R1_1	99	72516	1	3.5	SFAGNIPVNR
GL17924-R1_1	27	101173	1	2.2	TGGGGFSMLEGLRLDQEALR
GL18165-R1_1	3704	21010	4	26.3	SEDPYLLLLVK,APTGSNTILLR,VIVIVGTVTDDVR,AGGEILTLDQLALR
GL18249-R1_1	47	93316	2	7.7	GMINIQQHEGWLPECR,TLYPLMSLHDPEEFAR
GL18287-R1_1	41	43958	2	9.3	LIDPPVFTVK,HEVPATSIQNDMEYVVPVK
GL18309-R1_1	1183	49186	5	13.7	EFDTFNIHSVDDYLR,VIPGLCYLEVVLK,TFNEFFAR,WLSEWLIK,TAFEQSFLMAHATGLR
GL18407-R1_1	47	55554	1	2.1	TISNGPVVPGK
GL18408-R1_1	37	103309	1	7	VAIGNGMLGSVTTVR
GL18587-R1_1	128	6486	1	19	GQVYNTMENYR
GL18744-R1_1	29	143261	1	6.9	ASPIASQDKGR
GL18769-R1_1	682	12534	1	12.5	GNPSTYINNVTFPK
GL18770-R1_1	722	17501	1	9	GNPNNFIDTVTFPK
GL18784-R1_1	50	44864	1	4.4	SPTSLSKSASIVSVVQNR
GL18792-R1_1	317	47176	2	4.5	FYSVFDTANSR,SFVQSSTTR
GL18799-R1_1	31	56114	1	13.8	SADVIVDRER
GL18875-R1_1	28	64715	1	2.5	QPYGVAGGHPGALGK
GL18921-R1_1	29	65890	1	2.9	GEGLGGSSRINAMLYTR
GL18938-R1_1	30	80190	1	5.2	ARPNILAQDGHIAIGAINLAR
GL18952-R1_1	146	76122	1	1.6	AMTPLWQMLLR
GL19009-R1_1	31	119180	1	5.1	LYGSGFMALDQAK
GL19075-R1_1	54	9942	1	10	TNVTVADPK
GL19093-R1_1	31	88017	1	1	FLLQDVLR
GL19107-R1_1	34	34814	1	3.4	LLEGAPEELVK
GL19281-R1_1	27	172980	1	3	DTFEARMNPPHELPHEFDSLR
GL19331-R1_1	37	55124	1	2.1	YVGSETQLHR
GL19407-R1_1	28	188150	1	1.2	NSPSTPPPSPEAPATRPRPVR
GL19461-R1_1	26	61808	1	3.8	STTPTPGNPNGKLQSGILAIR
GL19598-R1_1	37	40799	1	9.3	GGGEVISVASAVR
GL19639-R1_1	29	153260	1	6.9	ASPIASQDKGR
GL19703-R1_1	28	123599	1	0.9	AQLKMSNTDR
GL19727-R1_1	28	25606	1	9	SCTHLAPSLETIDAALNALVK
GL19763-R1_1	451	99851	1	1.2	MWDIRDGSQVR
GL19767-R1_1	35	28218	1	4.6	QLASLDFAAVQR
GL19907-R1_1	31	143881	1	2.4	QYENPAVPGPDIVGGSDHLR
GL19925-R1_1	30	28470	1	6.3	LAKPIPLYNIDGMENR
GL19960-R1_1	32	19972	1	11.2	MDEEDKGQDQMEFVINVLK
GL19968-R1_1	80	55807	1	5.5	GGEYFFSPSIPALR
GL20050-R1_1	29	79224	1	12.7	ASPIASQDKGR
GL20072-R1_1	29	89807	1	18.4	ASPIASQDKGR
GL20073-R1_1	145	17192	1	22.1	FGQPNTAEPALAK
GL20209-R1_1	30	60398	1	2.7	QYAPQACVAR
GL20235-R1_1	31	31437	1	6.9	NLHDFSVDMGTTSGLVDMVR
GL20473-R1_1	33	34483	1	11.5	MLRNSGADVVGMSTIPEVVAGK
GL20505-R1_1	28	97345	1	1.8	QMGEGAPGGGQETLK
GL20528-R1_1	28	15376	1	7.8	ASYPNAINKDR
GL20534-R1_1	29	112833	1	2.1	DGLAQGLQFYTELTELAGGLK
GL20584-R1_1	32	77188	1	2.3	GQGLVINLFGPPGVGK
GL20594-R1_1	737	59375	3	9.4	GIGLSEPQTK,SSALLVQNGVGHTSTALTSK,EAFLANTVLDR
GL20616-R1_1	141	41607	1	3.1	CLEYYDSDTGR
GL20650-R1_1	199	50101	1	2.9	AVIETNPMALAIAR
GL20705-R1_1	46	105294	1	0.9	LFLLGSTPR
GL20737-R1_1	30	46501	1	2.8	FSGIAQGVGTAR
GL20747-R1_1	108	32551	1	4.2	LIWMVSSPESPR
GL20789-R1_1	30	99126	1	7.3	AYLPIMESFGFNGELR
GL20799-R1_1	34	83094	1	4.4	MADEGTNLK
GL20865-R1_1	31	165138	1	2.8	ASTAAGGR
GL21056-R1_1	26	58065	1	5.6	DGEAWRPVVWKLVEEPWK
GL21068-R1_1	30	82252	1	7.8	VQLGGGR
GL21070-R1_1	37	54112	1	4.4	EKESGASTSTAAADVPPPAAKPK
GL21094-R1_1	237	29713	1	9.3	TAAVLTLQDVK
GL21099-R1_1	60	90612	1	1.2	WLDMDAAVQR
GL21197-R1_1	32	154378	1	2.4	QQTALLGR
GL21226-R1_1	168	44838	1	2.4	ILALSDPNAK
GL21296-R1_1	84	120739	1	2	LNYVNSFPVDSVR
GL21313-R1_1	1910	34528	4	22.3	RVCDLLVYAAK,VCDLLVYAAK,LIAWYDNEWGYSR,VPTIDVSVVDLVVR
GL21361-R1_1	79	42138	1	3.1	QDVPPEGPAALK
GL21379-R1_1	27	158805	1	2.8	YTVVYVFVGNIQLTEAR
GL21422-R1_1	30	16381	1	4.8	AAVVIAK
GL21455-R1_1	32	56105	1	10.8	CILWMAFLMMLENEGKNDR
GL21554-R1_1	39	163312	1	2.9	GILDGNLLAMFEELPIAR
GL21588-R1_1	34	42787	1	5.8	CGLAALLSLAGVIMSIVAGSNYK
GL21652-R1_1	36	109487	1	2.3	VELQKGHMK
GL21689-R1_1	39	272494	1	3.9	LARDIQNGATPR
GL21720-R1_1	37	36009	1	6.3	QAIQTFLMLCREIENTPAVR
GL21722-R1_1	27	81998	1	3.9	SADCIGLLTTATR
GL21789-R1_1	32	71677	1	1.5	EMGIATIGQR
GL21863-R1_1	34	36149	1	3.3	SDTSNHTLRAR
GL21884-R1_1	25	19616	1	10.8	RLDPGQSASFGVDDHALGIR
GL21891-R1_1	2087	15178	5	31.4	IFLENVIR,ISGLIYEETR,DNIQGITKPAIR,TVTALDVVYALK,TVTALDVVYALKR
GL21921-R1_1	1113	69567	2	9.8	LVTFTHVDTSTGVLSDAK,TYGATVDELHAPFGGTVPLADIEAALK
GL21936-R1_1	41	95256	1	3.5	IDASLLAVGNR
GL21937-R1_1	29	85085	1	5.9	MPPSWRSLASAASR
GL21945-R1_1	33	67294	1	1.4	ADLQTFFQR
GL21954-R1_1	35	87774	1	4.4	ADTGGSMAAGLADR
GL22033-R1_1	30	77459	1	5.1	QDSVGLLSAAPSPRASLANLR
GL22040-R1_1	28	27578	1	7.3	TGGYADAAREAVEEMQDK
GL22058-R1_1	25	195287	1	1.1	FKSDASIYADGTIEALFAVR
GL22111-R1_1	124	79444	2	7.7	VLVIGGGDGGVVR,EFYNIPEAETVVR
GL22137-R1_1	31	126011	1	5.4	FGGALDEAASMFSNAR
GL22150-R1_1	34	45724	1	7.6	LATPDIPTAWAK
GL22171-R1_1	40	100960	1	3.3	SLQDLITAEKAVLNSLQR
GL22189-R1_1	580	59605	2	5.1	FSTVGGELGSADTARDPR,FSTVGGELGSADTAR,FSTVGGELGSADTARDPR,FSTVGGELGSADTAR
GL22201-R1_1	32	159459	1	3.6	KDANAINLAAK
GL22212-R1_1	3615	37269	7	27.5	NKPGKDYVGDEDPGVQSVK,DYVGDEDPGVQSVKK,VTYIDDEAQFR,LLVEFGKEILK,IASTWEGIQAAR,ALAGVDFLTISPSLLEELKNDTVAVPK,DYVGDEDPGVQSVK
GL22223-R1_1	29	59578	1	2.1	EARMLTAPTSR
GL22226-R1_1	78	112656	1	3.2	MLRIGIDVGGTNTDGVLIDVTR
GL22256-R1_1	25	84146	1	6.9	VSQFIVDASIIPSLPMGNPHGMLMSAAEQAVTK
GL22318-R2_1	30	27820	1	4.6	ENAKPYTKAPK
GL22332-R1_1	28	37973	1	4.6	LDDARTSFQESLEQAK
GL22341-R1_1	37	8765	1	7.7	GTEEVR
GL22420-R1_1	28	51664	1	2.6	GGVVSFAKTSGIR
GL22478-R1_1	28	17358	1	31.4	FGLAHTAAYGMSKAAALIATTK
GL22486-R1_1	51	37041	1	6.7	VLSPSLVCLALGDLVSVPAMVK
GL22506-R1_1	30	121708	1	3.8	KTVETPMK
GL22611-R1_1	35	15940	1	7.1	IASNLARDDSR
GL22647-R1_1	31	51572	1	2.5	IDVSVNAPAAGK
GL22712-R1_1	47	25900	1	5.3	LVEGMPLAEMER
GL22716-R1_1	784	17562	3	26.1	KIEEHNTLVFITDIR,TIVSPLNTESAMK,LTADHDALDVANK
GL22721-R1_1	46	49779	1	3.3	GIHSDLVDLTEVAVR
GL22795-R1_1	74	126617	1	1.8	EGRDGGEVGVALR
GL22797-R1_1	37	60955	1	2.1	TCPKCENNIEK
GL22828-R1_1	31	30680	1	7	EIAADAPDDETERLLDLIR
GL22863-R1_1	84	49566	1	2.6	ALLTPVAIAAGR
GL22920-R1_1	26	41084	1	6.4	YPVWASLARDYLSIMASSTSSER
GL22942-R1_1	34	58138	1	9.7	FLVGNLGDIPSGGR
GL22966-R1_1	42	26451	1	6.6	MASRIAVSSLR
GL22967-R1_1	29	25473	1	8.3	QVGMGSIQQGALGSVDPVR
GL23016-R1_1	83	45893	1	11	FDTGNLVFITGGR
GL23046-R1_1	223	65870	1	3	DAWIQADANR
GL23053-R1_1	67	68422	1	3.7	NAWIQADANR
GL23073-R1_1	47	61429	1	5.3	ALCGIAASMTIPSALTLLVNVFTEPAEQAR
GL23079-R1_1	149	92067	1	3	DGDLEAGIVIHELSHGLSTR
GL23110-R1_1	28	140312	1	3.1	FRDGTSIVER
GL23163-R1_1	86	69951	1	2.3	AFDLSGVPLVGDQAK
GL23171-R1_1	29	14597	1	16.8	YFVLPDALPLDTLLVDDAPKPK
GL23179-R1_1	34	42319	1	2.3	KMTNDSVVR
GL23211-R1_1	90	47347	1	7.4	NIGVSNFNIPR
GL23245-R1_1	28	51440	1	2.3	AMLVDAKGTVR
GL23254-R1_1	31	53935	1	4.6	FADGTSHETDVVLGADGLKSVVR
GL23281-R1_1	410	17901	1	8.7	AAMDNGILTVTYPR
GL23283-R1_1	30	94366	1	5.2	RTFSGGPGADMPLLSGQSVHLR
GL23342-R1_1	41	30023	1	6.5	ELPHNVPYLAK
GL23347-R1_1	28	84402	1	2.6	EDATAALTLTAER
GL23373-R1_1	28	69812	1	6.4	EDATAALTLTAER
GL23374-R1_1	30	65111	1	5.9	CMGPSGIPKGPHFIGAR
GL23376-R1_1	27	58102	1	2.7	VLFDVKHPPPSDLK
GL23402-R1_1	27	72011	1	3.9	AEQLAEAEAVR
GL23406-R1_1	46	52389	1	2.1	CPQLRSLVLK
GL23431-R1_1	32	87682	1	5.1	LLYVDLPSAQERVEIAR
GL23575-R1_1	27	24999	1	7	VAGPEEEEVVPR
GL23580-R1_1	37	61201	1	7.5	AGLLANIGPNGSK
GL23600-R1_1	112	57540	1	2.4	AGLIANIGPDGSK
GL23666-R1_1	47	81255	1	4.9	DYRLPETDGIGAFHALQQR
GL23677-R1_1	28	50592	1	4.9	FEDGDGSDESNGGLCALVSRAK
GL23710-R1_1	27	60176	1	8.5	MLSGQMESAARAQER
GL23739-R1_1	30	66309	1	1.5	KAVATGPSR
GL23751-R1_1	28	40714	1	3	DEEWILAVVTK
GL23804-R1_1	2054	15104	3	21.6	CNIFLANLPR,VLQGAGVTR,LVEGGVQAQTR
GL23828-R1_1	43	69181	1	1.7	NASIPNILMR
GL23841-R1_1	31	23518	1	19.4	IVLSCTDKHK
GL23866-R1_1	40	76592	1	3.5	APSYLYSVLNDIR
GL23913-R1_1	181	25135	1	13	APLLINSCTIDQQFPPEAQTQADDILGGGK
GL23922-R1_1	27	63549	1	3.5	RLPDDQPLADLLCEVGIATK
GL23931-R1_1	29	114609	1	2.8	GVGLSYLAHGR
GL23945-R1_1	34	269046	1	2.6	GTPLMQQLSGISSRVPSNAPQR
GL23954-R1_1	29	60252	1	17.8	AIVQVFEGTSGVDVKATHVEFTGSSMK
GL23971-R1_1	124	42487	1	6.1	QFTGAEFFDEK
GL24004-R1_1	28	25753	1	4.8	MDTDTKPVVPK
GL24012-R1_1	29	90868	1	1.4	NLLRTLTASQVK
GL24025-R1_1	179	35484	1	4	TGDLTDSVESLKK
GL24026-R1_1	32	34951	1	13.5	NLVTNNEDIGTYVVRILADPR
GL24035-R1_1	31	98226	1	1.2	LPTQGLRLPQR
GL24055-R1_1	57	86571	1	2.2	VDVKIPGGVQAYVVDLR
GL24111-R1_1	37	63135	1	12.5	MLAVLR
GL24191-R1_1	43	43645	1	3.1	AVVYELGTGNNR
GL24192-R1_1	31	27931	1	4.3	NSLPDAVAIQR
GL24203-R1_1	77	36410	1	10.2	SIGADVAFNYK
GL24254-R1_1	27	154339	1	1	EEVAARVAEAVANLK
GL24275-R1_1	46	122449	1	4.2	KDGELGVLK
GL24280-R1_1	253	61444	5	11.5	YFSPETVQTILK,VIELAPIDLSK,SMPTSAQIDYVAK,LSICGEESFGTGSDHIR,LSGTGSQGATVR
GL24339-R1_1	29	74893	1	1.8	RAVEETFAALVR
GL24356-R1_1	28	21889	1	4	VGDVEAPR
GL24358-R1_1	42	36487	1	7.4	VAVITGAGSGIGR
GL24367-R1_1	29	27176	1	4.6	MPPHFLTSNFR
GL24391-R1_1	44	100935	1	1.4	SKLIMGYVGPEWK
GL24443-R1_1	30	282684	1	1.9	SASDPASMAVRNR
GL24519-R1_1	32	43841	1	5.7	VNGVVETNRPSLKNAQYETVVR
GL24546-R1_1	366	28609	2	10.4	AAGDFYVPAQAK,LVEPYVAYGEPNLK
GL24632-R1_1	36	46377	1	6.6	EAMILLLR
GL24644-R1_1	28	44007	1	6.9	FVIGGPQGDAGLTGR
GL24649-R1_1	39	56540	1	3.5	EIHAASASGTETGTADAMR
GL24688-R1_1	54	66855	1	6.2	NGLESYAYNLR
GL24750-R1_1	27	70552	1	6.3	LEKVVYGRPGSGPCLVPSIR
GL24769-R1_1	38	61842	1	2.5	MTVLSPSPGLLTGK
GL24774-R1_1	121	39941	1	7.3	AVDAIAVLDSQR
GL24792-R1_1	26	74646	1	3.2	TRIIAETGAGQHGVATATACAR
GL24810-R1_1	45	56857	1	2	RSFIFTDSER
GL24828-R1_1	199	46675	1	5.6	MDEIGVDIQK
GL24834-R1_1	38	131227	1	3.3	QEALEFIATER
GL24872-R1_1	44	61944	1	1.4	ILADVIHR
GL24995-R1_1	32	61915	1	1.8	LLNALLSAVK
GL25024-R1_1	26	64075	1	2.9	YQPTLMSGLDDSLEELRVK
GL25033-R1_1	157	58639	1	4.6	TLVSAAHNSGQGTK
GL25055-R1_1	57	13471	1	10.9	LPGGLMMGGLSAR
GL25071-R1_1	27	46094	1	2.8	EIDTIGTDGIIK
GL25113-R1_1	32	116548	1	3	DALKQGSDLK
GL25167-R1_1	49	134606	1	6.2	AMAIGASPSPLR
GL25211-R1_1	108	48883	1	2.3	NEFLLSIAEK
GL25288-R1_1	197	31674	2	11.9	FFNNDIAAVPR,AVGEYIGNYIAK
GL25304-R1_1	42	43503	1	4.8	VVDGFNEAVSKPFGVGAVK
GL25307-R1_1	38	44868	1	5.3	QISEVRPTHPNPQMASEPIR
GL25363-R1_1	37	139364	1	1.8	VKVDAAAVLQK
GL25409-R1_1	39	106491	1	4.9	FQTLVPHTSCTGK
GL25438-R1_1	32	30782	1	3	LLDYDAAR
GL25465-R1_1	30	138472	1	1	ILGKAGSTINEIK
GL25498-R1_1	3146	38457	4	18.3	HFSYPSGIPYQADPDNGVR,IIPAGAITGVQFMK,INLQSDDGGGELDPHGADLR,TPGYLQIVGFIDQTK
GL25500-R1_1	830	62699	4	15.7	NVIIEQPFGGPK,AAVEEGILPGGGVALLK,GFISPYFVTDVK,TALVDAAGVASLLTTSEACVVEHEDPK
GL25613-R1_1	29	125855	1	2.1	EAATDKKPGNR
GL25624-R1_1	27	62775	1	1.9	DEKTAQDLSER
GL25702-R1_1	61	21598	1	12.4	ISVGGRSLNANGGK
GL25748-R1_1	35	114693	1	4.2	TPQEAVPALGRGALCADSMGLGK
GL25771-R1_1	54	47324	1	5.7	KGLAGGIIYSGGGFGGQSSSGALSR
GL25782-R1_1	332	36070	2	8.7	VVVFLDAGADTDR,NLLDTGIIVSDPLDAK
GL25874-R1_1	53	69714	1	7.1	INDKVFGELQNDIDAK
GL25995-R1_1	35	71228	1	5.4	AYLQLNVTVAEAEK
GL26105-R1_1	333	28889	1	11.3	EHFSSPLLQFAEADGGK
GL26106-R1_1	38	42274	1	4.5	TSLAQSIMDNNLLEGVR
GL26114-R1_1	33	96722	1	1.3	GANAYVPPGARK
GL26143-R1_1	31	110691	1	5.3	IEGIFYHRR
GL26523-R1_1	1104	27828	1	4.5	TVTGTFVVPTPK
GL26541-R1_1	41	184584	1	3.8	ISFALESSPSSLDVTHR
GL26628-R1_1	389	35066	1	3.6	AYEWTTLSASDR
GL26646-R1_1	29	65423	1	6.3	MADALKDQGNK
GL26688-R1_1	30	49093	1	7.9	DLEASVEILSGGKDEALSQLR
GL26720-R1_1	38	74086	1	1.9	VSSAGSAKSSEPR
GL26735-R1_1	204	62224	1	3.8	QMAPCVLILEDLDSLINDSNR
GL26771-R1_1	159	85417	1	3.6	LAPDFVGAATITGR
GL26776-R1_1	59	42770	1	12.4	AVSMVISVALFGAK
GL26795-R1_1	27	86348	1	5.1	THLVSPAMAAAAALTGHLTDVR
GL26798-R1_1	99	119915	1	2.1	TKQVADADATWR
GL26804-R1_1	28	17934	1	11.6	LENQMGSLAFSQTRCQVR
GL26822-R1_1	50	36071	1	4.1	LGMGGSELILVPK
GL26858-R1_1	517	49578	1	2.4	EAFIANTVLDR
GL26879-R1_1	34	76032	1	5.5	GEGEGEGGGGGGMR
GL26998-R1_1	39	8415	1	44.6	ILLLGSGESTILK
GL27072-R1_1	34	161715	1	3.9	LKFLPAFVLIK
GL27121-R1_1	26	68980	1	8.1	YLIHYGQLAALAEGENSPLLK
GL27150-R1_1	94	17305	1	12.3	FSSMALQMGPVSFGIYAFR
GL27291-R1_1	31	20950	1	8.2	VAFEEHEVEDDAHLR
GL27313-R1_1	31	140579	1	4.3	SLSSRPSMESPAK
GL27409-R1_1	35	53749	1	11.9	MVDGNAALTDPTSAHEASGK
GL27635-R1_1	38	158632	1	2	QMTGGAGLKRPQSVMSLGASSR
GL27693-R1_1	29	33206	1	4.1	IQEVFAGQAPSR
GL27715-R1_1	34	24862	1	7	IELDR
GL27716-R1_1	36	97543	1	4.2	AMECAGLIAIAVGR
GL27743-R1_1	27	67246	1	4.2	LVTIDVSPTIAESIR
GL27780-R1_1	26	37932	1	5.4	ILLPFDPSSGAGLGVGAAR
GL27868-R1_1	33	51994	1	7	KEPIAFVK
GL28004-R1_1	1010	28612	4	20.9	GSIQDLLATANGEK,QYDAFLASETLIK,MSICILADAADIDR,NFVETVELQIGLK
GL28048-R1_1	35	40093	1	3.8	DRGMVCAAAFSPDR
GL28110-R1_1	34	29085	1	6.6	TRPDAFPVPSGTNGLLR
GL28124-R1_1	65	25515	1	6.5	YEIDLQNKPEWYAPK
GL28134-R1_1	56	31219	1	12.1	AVQQIEVGILEELSREGEGAP
GL28189-R1_1	28	70070	1	3.7	VEIASDEDLRR
GL28232-R1_1	335	67378	2	8.7	VEIFPPIGVAR,TYANVDPSK
GL28308-R1_1	39	170068	1	0.7	KSDGAQMPNNR
GL28419-R1_1	28	38213	1	7.8	DHRQVAIPVPPDAIAQMANLK
GL28427-R1_1	39	53073	1	3.6	ATCAALTNSDILSLIFK
GL28433-R1_1	41	12993	1	16.1	CCLDMTGPDAGEEEEEARR
GL28634-R1_1	445	32410	1	4	VNYVSQSTALAK
GL28653-R1_1	28	40819	1	2.9	GQAPEASRHPK
GL28695-R1_1	36	65582	1	1.9	AVMDPMTAPLR
GL28698-R1_1	37	41800	1	5	GKCDTYAAENTR
GL28836-R1_1	27	12783	1	12.7	GARGDGNNSEGGER
GL28936-R1_1	26	62713	1	2.8	AKSNVYHGMIVMMLR
GL28995-R1_1	31	40156	1	2.4	ANHIQSEQK
GL29055-R1_1	29	20698	1	11.8	SVAMRLASPQAR
GL29219-R1_1	31	67248	1	5.8	KLIETQMEK
GL29257-R1_1	120	78244	1	1.4	AGLSSVYATK
GL29322-R1_1	53	73191	1	1.9	ETGRPTATQLMAR
GL29350-R1_1	30	51793	1	3.3	KDATPAEVK
GL29353-R1_1	34	174609	1	2.3	SPTGGGTHEPGHAGTMEQPVSK
GL29514-R1_1	39	156181	1	0.8	LCDFGSATPVQK
GL29687-R1_1	30	158213	1	1.5	SSNISVLVR
GL29728-R1_1	1202	35040	6	38.3	LNDPVDLDPR,NIGLSNAQGSLIHDVQR,LFDGASDYGNEKEAGEGLAR,LFDGASDYGNEK,IEPQVLQVELHPYLTQNALIDYCK,SAASLLQHDLIGGIASK
GL29735-R1_1	26	16309	1	15.7	FAKFVYALSLLVAFAVVANAAALEEK
GL29873-R1_1	53	94656	2	5.2	YLYTEDGNR,VAFCDPDTK
GL29877-R1_1	204	54773	1	3.8	DVLGVTPTFWRPPYGDVDNR
GL29907-R1_1	30	85215	1	1	TDAVVSLR
GL29943-R1_1	86	120288	2	4.2	GNVASDSKNDPAK,TLLDAIDAIEPPVRPSDKPLR,GNVASDSKNDPAK,TLLDAIDAIEPPVRPSDKPLR
GL29992-R1_1	35	38273	1	12.1	GELSERQQK
GL30085-R1_1	27	26500	1	7.6	ERGHVWHHPAGDMFPLIR
GL30087-R1_1	281	47029	3	10.1	NGWIPQNPTQR,QYWYDSYGNIR,VIVDLHGAPGSQNGFDNSGHR
GL30102-R1_1	29	144738	1	5.2	ADNAIDRLNLEIK
GL30114-R1_1	9258	46944	15	34.2	IGTETYHTLKK,GNPTVEVDLYTAK,EIDDFLIKLDGTPNK,EIDDFLIK,SGIQIVGDDLTVTNPLR,DGDKNAYVGK,IGTETYHTLK,GLSAGSEAPALLK,SGLQVTAQKEIDDFLIK,GLSAGSEAPALLKK,LGANAILGVSIAVAEAGAAEK,IALDVASSEFYK,AVANVNDTIGPELIK,SGLQVTAQK,IEEEIGNGVYAGEK
GL30116-R1_1	169	103479	2	5	LETVTILGLGSQHLHGGAISVQAANAPK,DGAAILLHAKPGYTTTETR
GL30119-R1_1	484	29917	2	6.9	RGTIETVAGVETYVSRPK,GTIETVAGVETYVSRPK
GL30128-R1_1	28	62801	1	8	KEGEVSALDIK
GL30143-R1_1	69	29265	1	26.8	LFQVEYAIEAIK
GL30164-R1_1	33	130852	1	1.5	TVQMGPWTHK
GL30169-R1_1	35	72766	1	5.1	SLAPLQDSSSVK
GL30188-R1_1	48	16904	1	6.8	NFEVNGIDKK
GL30206-R1_1	161	25273	1	17.7	TALGGEGAQLEPEFSASHIIK
GL30236-R1_1	32	64616	1	9	TLGGSSSINGGHWTR
GL30253-R1_1	37	100259	1	3.7	KPYSIVLIDEIEKASR
GL30332-R1_1	97	67234	1	1.7	VDELDKPKLK
GL30348-R1_1	534	33713	1	11.2	VLGIMALLDEGETDWK
GL30395-R1_1	28	16766	1	8.2	IIDEVAVVPSKR
GL30407-R1_1	28	32214	1	3.5	KTQIMDEWQK
GL30423-R1_1	30	31716	1	5.3	DLASLLVQDGLVSQR
GL30426-R1_1	42	30311	1	18.1	HFSAAEALALGLVSRVVDGGR
GL30440-R1_1	32	41619	1	6.3	SRTTNEIVALK
GL30460-R1_1	32	88557	1	4.2	EVMGQYFGDGSDPTDLKTFYK
GL30465-R1_1	27	27904	1	4.6	HLSSMPVLRSR
GL30527-R1_1	136	60329	1	5.7	MAPSLIPNNR
GL30572-R1_1	28	146442	1	1.6	LMAASVDVFGISYERLEAVTK
GL30589-R1_1	29	26665	1	12	YIHDSHSIVLK
GL30599-R1_1	34	63097	1	2.7	EACYLSVIITDIMDK
GL30619-R1_1	30	64230	1	2.3	LGDEEGADAVKAK
GL30690-R1_1	250	262601	1	3.2	IAALRPHVVLAEK
GL30705-R1_1	34	174531	1	0.7	LPGMSRSEFDR
GL30757-R1_1	29	31069	1	3.5	ISSPSTRAAR
GL30783-R1_1	33	69914	1	1.5	SNALETALR
GL30851-R1_1	34	201448	1	4.2	LELDR
GL30857-R1_1	29	78199	1	2.3	LNEETTPAKTLNIHIK
GL30866-R1_1	28	206518	1	5.9	RVPDASEGDVEDPNEAK
GL30867-R1_1	210	67579	1	5.1	VQGIGYVQELVAR
GL30909-R1_1	4337	47951	10	28	AGTPQISYER,FGSLGYEDIDAK,CPCTSMLDCK,LPGFICAMAR,YDNCYNEGR,IIDFSAPLGQK,TYASWGVDYLK,AVADQVHSLGLK,EIITNDAIIAVNQDSGGSAASR,AFGSGTFTISDLWQK
GL31017-R1_1	30	40782	1	5.9	KESESDALSMDPVQPSSEPAIR
GL31035-R1_1	30	92555	1	2.5	LFKLDVLR
GL31041-R1_1	39	77402	1	2.4	ADRPQERLVALAYGLR
GL31086-R1_1	29	39313	1	4.5	MMLQMSNMMRDAGVAPR
GL31162-R1_1	27	395351	1	3.9	HLAFPMQIR
GL31170-R1_1	88	36735	1	9	EVEDEMLK
GL31194-R1_1	46	40235	1	12	GGAYGKTLGGGVGVASK
GL31224-R1_1	50	14493	1	13.7	FIDEHPGGDEVILAEASR
GL31239-R1_1	38	22846	1	10	QWMSELASGARPVAQGGGTVR
GL31263-R1_1	32	163638	1	3.9	RAWDALCAALVELGQPLESPK
GL31293-R1_1	108	79522	1	8.8	AGANQLSFTMR
GL31378-R1_1	36	61320	1	5.2	MLASPLLPSAR
GL31380-R1_1	104	15350	1	8.7	AVIDGPTTGVPR
GL31396-R1_1	28	66494	1	7	DWVHIKIPVALAEEMLK
GL31397-R1_1	40	41019	1	6.8	MQGFPIGGSR
GL31401-R1_1	45	48508	1	12.9	MVTER
GL31410-R1_1	34	67528	1	6.7	IQDNR
GL31415-R1_1	464	26092	1	5	VNQAYVIATSTK
GL31426-R1_1	228	34418	1	3.7	LQGDFVLTAAR
GL31448-R1_1	28	26462	1	15.4	MTCPPAPILPMGAYSRTAIGLR
GL31547-R1_1	61	62433	1	6.2	QSFFLGGLLSGLSLFVEEKR
GL31548-R1_1	82	77614	1	3.2	AEWEGFTAIVDK
GL31549-R1_1	45	51697	1	4.7	MVTER
GL31595-R1_1	246	81983	1	5.8	SMSPPLIDIR
GL31673-R1_1	29	34618	1	3	EVKLLQSLR
GL31759-R1_1	25	60107	1	10.7	LDGLFGVPLRVPLTDEASGDHHR
GL31770-R1_1	29	54898	1	2.3	KLFGQVLGNPK

## Sheet: 90dF(273)
Protein ID	Mascot score	Protein MW(Da)	Matched peptides	Protein coverge(%)	Identified Peptides
GL15026-R1_1	58	32545	1	8.5	CTDCPSSPINQLAAR
GL15069-R1_1	538	37053	7	34.6	TDGEANLQAAAQVILAQIR,EGHQIMADYVEEVLTR,GAHTAAGDAMVQTIFSGLHDLSR,TIVAFGDSYTDGGRDDGGPLAPPVVVPPDAEAGGR,QVDFLGQMQTFLGQSNK,TIVAFGDSYTDGGR,NFLVTDVYGR
GL15096-R1_1	88	54214	2	5.5	TLLPQLAALADAR,YAECSGAVGNQFGR
GL15113-R1_1	260	42949	4	16.6	FYYVYDAAHAR,ADVLGVSFEPTTQESVANGEVTFGGVDYRK,VGFATTPFTHATTN,ATGAVADNSTGLLK
GL15164-R1_1	69	35013	2	14.3	DIIVYHYVPNNR,HGDAYNAIDGNLIDADGLK
GL15286-R1_1	47	86167	1	1.6	SDVRDQIIGAVVK
GL15598-R1_1	65	94568	2	6	VLDYPEDHLFAVVQGGR,ALASAIAEGLISGPR
GL15780-R1_1	100	36021	3	13	DPAIWYNSDSK,DPAIWYNSDSKK,SASSPYYFEFFSDGITPFDGATTRPAAGQEYK
GL15827-R1_1	31	112897	1	1.2	VQDAGWNILDVK
GL15909-R1_1	48	79514	1	1.4	NPAFELAYWR
GL15980-R1_1	29	67190	1	1.7	VLSLIRQSAK
GL16281-R1_1	38	44495	1	3.4	GEAWALYGFANMFK
GL16341-R1_1	168	33672	3	11.9	GGKLPGLYGGDSDTEAVSCSGGR,ADVGGPLFPVSPQK,LPGLYGGDSDTEAVSCSGGR
GL16366-R1_1	99	61510	1	5	NLCNQYAALGAR
GL16398-R1_1	118	56868	2	7.3	ANPNFGNVGFTDGINSAILR,STETPTASLAVISVTQGK
GL16615-R1_1	25	60436	1	8.9	LIITDYTFGAK
GL16824-R1_1	127	34010	4	25.7	LNDGNEMPVIAFGTGSK,YPGGPVDAPLK,SIGVSNFNLEQLQK,LNATPVQVLLSWVR
GL16835-R1_1	57	65579	2	5.3	LGGTSTQGDARPPINAGVAQR,TSQVEVVASFVK
GL17093-R1_1	104	32909	3	14.3	GQFILTHAPLAPWLGPNK,WVTTFTQTLR,GAVDQASNWASLSAADK
GL17139-R1_1	28	13351	1	8.2	TDAALNLLAR
GL17331-R1_1	33	15503	1	6.2	LILPGELAK
GL17370-R1_1	258	60712	6	13	QYANQADLQSFLK,GWDPVTGLGTPDFEK,GYPDVAAQGVR,LAVAGFVR,NLCNQYAALGAR,GVSLLFSSGDGGVSGSR
GL17581-R1_1	95	18135	1	6.5	FNNICGVGTPK
GL17582-R1_1	73	12330	1	7	FSVPTGFK
GL17757-R1_1	388	14688	2	35	SAPCPNGASCTVDNAGLSISFCGSP,GPLNSSLAGFATNPPYAFTTTAGFR
GL17816-R1_1	77	67459	5	11.9	YAPESVIGSLKK,YAPESVIGSLK,VLDVTGFLPDHPGGEK,AILLYAGR,DATEEFNMLHDPK
GL17913-R1_1	55	72516	1	3.2	KPATPWFDDAGNFAGIVHQER
GL18095-R1_1	37	27515	1	7.5	AGSVDVVVPNVFFGTDYR
GL18249-R1_1	53	93316	2	10.9	GYIPQDVTELGGAATK,GAWNELLGR
GL18274-R1_1	118	42708	2	6	FYYVYDVANAR,VGFATTPFTDATTN
GL18309-R1_1	147	49186	4	20.7	TAFEQSFLMAHATGLR,WMDLPDSINAETIETFAK,TFNEFFAR,DTPETDFYDQYPPPPDGWK
GL18336-R1_1	77	80989	1	2.5	GTSVLFASGDGGVSGPQASK
GL18371-R1_1	197	17564	5	31.5	NVGFCDR,SDQDTIVTYCTKR,SDQDTIVTYCTK,TAEVCGGTCR,VYNGGATCIAAAGTQCLFATR
GL18372-R1_1	113	17408	2	17.3	LDNGFCYTPGTR,AGCGHSCNQLSTCGTR
GL18379-R1_1	44	86987	1	4.7	ATWNEHAIAR
GL18407-R1_1	83	55554	1	2.9	IYTLVLGGGVPADLK
GL18408-R1_1	27	103309	1	2.2	RPSTAWFDDQGAFAGIVHQER
GL18425-R1_1	87	53027	1	3.3	ASFIPAGASITEFWVK
GL18489-R1_1	141	100925	4	9.6	RYWDNVYGGK,GIEDALQAAERPVAVGIPGYIVPSDQQAK,QFAQPNAGEVETLER,AWIPGLSDEAGAGSWLAATVK
GL18671-R1_1	27	30298	2	7.5	FSWTPDPSGQWK,IPWGTGELLDK
GL18725-R1_1	709	50008	10	37.6	SVVLDSNWR,GPCATTSGVPATVESQSPGATVIFSNIK,VYLLSEDDTNYEMFGLK,LSVSQCSTGGSCQTLQR,FVTDGPYSTNIGSR,TAFGDTNSFEK,DGCDFNSWR,YGTGYCDTQCPQDIK,MGDQTFLGPGLTVDTSSK,TAISGMDAYDSITDDFCNAQK
GL18769-R1_1	682	12534	1	12.5	GNPSTYINNVTFPK
GL18770-R1_1	828	17501	1	11	NLGVKPSYAVESDGSQK
GL18792-R1_1	190	47176	3	8.5	TSPASEFFGIDQSIR,FYSVFDTANSR,FSGSINFVPFTR
GL18881-R1_1	287	55314	6	14.3	DTLLYTER,TLQLTYRDTLLYTER,VTLPGATVPGVSA,FGAHNGNPVDQTLIDAK,GFNVDGTIDWQGR,DEPDPSFAVPVELGGK
GL19075-R1_1	95	9942	1	10	AFAAFIQEK
GL19093-R1_1	85	88017	3	4.6	FLLQDVLR,ADAVIFAGGLDETVER,LGYFDPPDSQPYR
GL19094-R1_1	128	14924	2	34	SINVLAIDR,ADSGFNIALEAMNTLTGGQAK
GL19103-R1_1	34	30931	1	13.1	LLVLPEDIATTTK
GL19114-R1_1	99	60604	1	6.1	NLCNQYAALGAR
GL19311-R1_1	27	41812	1	2.5	VWMETKIAK
GL19369-R1_1	2206	16480	16	91.1	DKPIESLPAGWHGHTDDINEGR,YGSSEADKPSDDVR,YLVPVKSLAEADLR,DAEGSYLYLLWK,SLAEADLR,FQITIQK,GAPGDYR,RDKPIESLPAGWHGHTDDINEGR,FQITIQKEADATQDSLSK,EADATQDSLSKGAPGDYR,GLAKFQITIQK,YLVPVK,IEVKYGSSEADKPSDDVR,SLAEADLRVIDVK,VLEYSGQSDNINYGCGGQHVWLVPDLTTSHDR,EADATQDSLSK
GL19469-R1_1	37	55883	1	4.2	SARQAAVQQIR
GL19589-R1_1	110	45789	2	8.3	FYHVYVPQR,SGEGLDFINGYSWLER
GL19708-R1_1	61	88453	1	2.4	LPVSFPR
GL20126-R1_1	169	18400	1	9.5	LNNMCGLGAYPVLEDR
GL20127-R1_1	51	16276	2	45.5	FNLGGFNVPAGFSYFHGCDGIGATCADEK,STGADYTSNGPITDAFAYFQDGSCGSNGQGCTLVETTLVNR
GL20168-R1_1	345	23428	4	36.8	EEPATDNHDIVPDGYDLGR,QDYGSAGAGTCLESLIGGNHFR,VYFQNGPSADSGAAFLAVSK,DSLVQGALGTTSYGGVTYQTTAR
GL20229-R1_1	539	44982	9	29.6	AEFGQITPANSMK,KYFGTATDNSELSDTAYTAILDNK,KLAYNGIVAALEA,YFGTATDNSELSDTAYTAILDNK,MPTPASQANLAQQQK,ATAMLNLVK,LYINDYNIEQTGAK,GQVYSWDVVNEPFNDDGTWR,GTFTFSGGDQIANLAK
GL20390-R1_1	49	33063	2	8.5	GAVDQASNWASLPAATK,WVTTFTQTLR
GL20463-R1_1	315	25787	4	23.3	QYINPLAIK,QYINPLAIKK,QAQQGWATVFSLNEPDVNGISPSQAASWYK,CLDCDSSPINQLAAR
GL20508-R1_1	36	45936	1	3.2	VGFATTSFTYATTN
GL20529-R1_1	3190	27197	3	18.1	GNGGAIKDGPLK,HHQTYVNALNAAEQAYAK,SAIEQNFGSVDVFIK
GL20532-R1_1	436	37754	10	32.8	TGARPIAFTYLNTHLDDQSDDER,FPGAGSFR,IDFVYGDSTKR,TGARPIAFTYLNTHLDDQSDDERR,EYVSGEYATYTGFNAPGDASVYTR,VYQHLDQEGVVLAGFQEALVR,IDFVYGDSTK,LAASLMLYR,DDGVAAGEFSPIFYK,DDGVAAGEFSPIFYKK
GL20594-R1_1	166	59375	7	18.7	GYDVSPNLADPGNRPSLIQSQR,KGVVFVNPGGPGGAGVR,IFFQECSK,EAFLANTVLDR,LFILGGLEGPDGWPGIAK,VEDFVNGLYEKPLAVPNAQLPGILTNGR,GVVFVNPGGPGGAGVR
GL20595-R1_1	29	29457	1	12.4	AGQTVTFTVPDDWK
GL20598-R1_1	68	41650	1	3.7	SATGAELDSSTGLLK
GL20604-R1_1	91	32384	1	4	IMADYAEQVLER
GL20609-R1_1	171	100869	4	9.4	EQWSELLGR,QVLLSSPYFPEVAFR,VIGGAQFAGSFGPGR,TVEYAFDDFTISQVAK
GL20698-R1_1	808	59518	9	26.8	ISLDKYVFNTEAHPYLAPPAK,YIGSMLSAYELTGERYPVLVK,YLYLTFDDPNR,NIFLTSWDAYK,IQNPYVALPGDAGLHR,QYAYPHDDLTPISESWTDGR,LTNTNDNTFTDNWATAVDSSIR,AVAAYQSFQTYLK,YIGSMLSAYELTGER
GL20732-R1_1	110	24851	3	24.3	YGADGTVTAAFK,ANAPVNGVFQDVK,ASVASSGVVNSVTTTADGYSR
GL20757-R1_1	52	37585	1	3.1	LVEDGAPGLFK
GL20773-R1_1	757	17286	2	20.5	GCTNPCNPLATCGVK,LDNGFCFTPNTQSIVVPA
GL20779-R1_1	349	52988	5	18.5	LFAQGMPTTETAQQTATR,ADDGTVDPFSIR,ATDEPSWTNVIPVGLVDR,FVNEVATNDATGMSVR,VNGAALWSLAQAPGTPK
GL20823-R1_1	88	41607	1	2.5	DTNPVWVYCR
GL20891-R1_1	53	68955	1	1.8	LGEEILTPFGR
GL20904-R1_1	171	149677	5	6.3	VNSVFSSYR,SLGTFQNPGFQSTMR,YATDYDFNHDLYAFTNQLNDGHTR,IAYSFLDEATPIAYK
GL20907-R1_1	50	62093	1	1.2	QALVFLR
GL20947-R1_1	204	37820	3	22.7	QFGVLIDQSYPDTLGTPGNGVK,VAVNCGSGSCTGTWDWSALK,LSAVNFVGSTNTLTVNSDAMR
GL20959-R1_1	165	41629	2	8.3	TILPSIISSLQGFASGSSPVK,STLLGVVLLAR
GL20993-R1_1	466	15755	4	36.8	ADDVNLGITFCG,FCGFTTVACK,ASFSYHAGCDGQGATCASR,ILSNGTDYTSDGPLR
GL21024-R1_1	55	34228	1	4.2	IADAIAQLADDTR
GL21053-R1_1	33	40368	1	3.5	MFQGSPLTLEDGK
GL21099-R1_1	507	90612	10	16	VDLDLPWDTHR,SQGWPLLK,LDFSTPTDQLR,FQLDIGQK,WLDMDAAVQR,TTQEVTQLNIESLWSGGPFQDPTYNGGNK,TSWTQGNVSFFR,VASDQATTAQQMQVIR,IGSWGQLQEWK,GFPISGDTDTAFLNEVR
GL21192-R1_1	423	82336	5	17.6	FGNFPAMGAVYDIASR,IGDTTPPGNPYTATYDTTFGDFDGTK,KCHTITPEPTDGSTVDYVEVDDMPEGR,CHTITPEPTDGSTVDYVEVDDMPEGR,WSNAGFDTSPIAR
GL21223-R1_1	144	38387	4	20.5	VFIPTGFQSK,AAYFGNQDGSVTIK,ILQNLHLIGSPNASLR,VIGIGSGSTVPYVVER
GL21230-R1_1	31	142137	1	0.9	SPCAIQIVLGR
GL21296-R1_1	202	120739	3	4.2	EGIPSTAFSAR,ADVGADVQAAVLER,LNYVNSFPVDSVR
GL21331-R1_1	35	35134	1	3.8	VYENHVTIWNIR
GL21345-R1_1	50	91556	1	6	ADILNEFK
GL21451-R1_1	397	93018	7	12.8	VFDTYAGCK,SHPQYADFATSQVVSVR,NVKDFGAVGDGVTDDTAAINNAITSGTR,IPAGAQVVGEAWSVFLGGGSAFSDMANPK,DFGAVGDGVTDDTAAINNAITSGTR,FGMWVGNQQFTVR,LIFVDHGTYLITDTLK
GL21491-R1_1	26	112032	1	0.8	IVVLAIGK
GL21497-R1_1	37	59332	1	2.8	SAGSTAYNYDNPVWR
GL21527-R1_1	44	63071	1	1.3	IWEADLR
GL21552-R1_1	430	56101	8	30.2	LEGGQIMPQSVFHQSVK,QVWFGGAHSDVGGGYHR,QSFGSGFTPQYPALNEFEQYCK,FLPTLWTIPSGGLNPGQVLK,ESPTQLESPEYMITMDIIK,DHWGGAVGGPPR,FSLDQLGGAIPVPGGNEADGTVYYVAR
GL21580-R1_1	27	71959	1	2.8	SMIARNMNSK
GL21673-R1_1	167	131129	1	2.9	ATNDPGSVGAPMSGVVVEVR
GL21710-R1_1	53	67026	1	7	AVEWIGGAVR
GL21711-R1_1	70	14693	1	6.4	AGLQFPVGR
GL21757-R1_1	27	70673	1	2.4	QKPDEPEAIEGGDAK
GL21885-R1_1	344	22471	4	20.7	NSPLGQTYTHTFCP,TSNCPPNQAYNAPQDYAADR,FTVWPAVGK,TSNCPPNQAYNAPQDYAADRNSPLGQTYTHTFCP
GL21891-R1_1	32	15178	1	7.3	ISGLIYEETR
GL21921-R1_1	97	69567	3	11.4	LVTFTHVDTSTGVLSDAK,TYGATVDELHAPFGGTVPLADIEAALK,GLGAPPGLSIVVASQR
GL21945-R1_1	350	67294	6	16.8	FIPGFPASCPFVTAVGGTIR,ADLQTFFQR,ALYNTVDYVPAATDK,GSSITFSSGDSGVGSDCVSNDGTNTAK,AYPDVAAQGQGFQVVIGGR,NILGVAGYLSEFANR
GL21963-R1_1	676	19639	8	42.7	LDPGQSASFGVDDHALGIR,NSPLGQTFTHTFCP,ASNCPADQAYNSPTDFAADRNSPLGQTFTHTFCP,RLDPGQSASFGVDDHALGIR,APNGQPDPSVAFGKR,APNGQPDPSVAFGK,ASNCPADQAYNSPTDFAADR,CGFTVWPAVGK
GL21973-R1_1	28	30804	1	1.8	YILWK
GL22035-R1_1	27	102929	1	1.1	TTLEQQVLAR
GL22038-R1_1	51	27417	1	11	VDNNQGCHVADCPVDLNPNCPAELAGPK
GL22047-R1_1	116	15848	2	33.8	LEQDEGAWTLR,YLGIEGQAGDGTPVVAVDEPFR
GL22147-R1_1	130	49591	2	6.4	INMGLPLYGR,HYPGDSWSESGNNLYGCLK
GL22150-R1_1	98	45724	3	13.3	LNAKPEQILLAWAK,NLGVQYVDLYLIHHPR,DGLGIEESIQNSLK
GL22182-R1_1	286	47214	4	12.3	WPDLLLAR,ILADGLGPNALGR,SVSTVAFVGDSITDGR,DPALTSLAFANQAAGGNR
GL22188-R1_1	365	57104	8	27	QELVSYDTPDIAK,AFEQTTGLGQPYNGIGPGTVEAGVYSYK,QLYLLK,KGDTVPYQITIATSAGVANYENLK,INMGIPLYGR,TGDDSLVGTTANVYGGLDQTQNHINYPDSK,HYPGDSWSDTGNNLYGCLK,TGVSTDAAVKDYVSR
GL22248-R1_1	166	54489	4	12.7	YGSFPAQWK,KPTALELEIAEIQGK,TFGQLTNLSEVHGGSPWGAGTFAGADGSR,FDAFIFGVPTR
GL22266-R1_1	118	19032	2	16.2	LDHFYTVSESQR,GYVDEGTAGFVFPPQ
GL22285-R1_1	106	39666	2	13.5	GDAIAIYQVEPELTFVK,SILYATNENTEGALQSFVIK
GL22339-R1_1	81	30350	1	6.3	LNVNDFVAAGYPSWVYGR
GL22440-R1_1	169	29344	2	14.9	IEVSWCIKPGHGTR,LIPDGAITGAHFVQTPDYVQVTGVGDLTK
GL22445-R1_1	30	43264	1	4.5	SDVTGSDGVSRYPSTPSR
GL22494-R1_1	27	69480	1	1.1	LSSIERK
GL22501-R1_1	98	19289	1	8.5	TAEEFDDAFDAFIAK
GL22518-R1_1	117	39385	2	11.1	LIPDGAITGAHFVQTPDYVQVTGVGDLTK,IEVSWCVQPGHGTR
GL22545-R1_1	238	18501	2	18	QVDKSVCGL,NAMNALTHGQADQLGVVQVTSK
GL22595-R1_1	25	38128	1	13.4	LGGDLLDGWARTDGTTWHLAQEDIK
GL22668-R1_1	37	84474	1	1.4	SVEAREGAIVK
GL22863-R1_1	202	49566	6	34.5	MGATKDDFDNTVAIHPTSAEELVTLR,DDFDNTVAIHPTSAEELVTLR,LSYEDIPTVVFSHPTIGTVGLTEPEAR,TFDPILGETLTNWMK,GNVIADEYQETGVPGITSIGDVSGR,ALLTPVAIAAGR
GL22886-R1_1	70	87234	3	5.9	HFAAYDLDNWEGVVR,FLLQDVLR,ADAVIFAGGLDETVER
GL22918-R1_1	243	59074	5	15.3	EDLKESVESDEALR,GTPVYWMAQCLAAYAPGLPDK,HGAALIGEHLEK,ALAGTTQAVTLVNGGVK,VNTYGLVYVWR
GL22960-R1_1	106	19196	2	18	DGCTGIFGAQPEPAR,NPGADSAASGHFTQVVWK
GL23078-R1_1	46	58939	2	8.2	ELGVELEGAER,LDGMLFVR
GL23079-R1_1	35	92067	1	2	YGFNEVAGNFQQHNFGR
GL23097-R1_1	110	17322	2	23.9	CYQFTWTSGAAAGK,QYGGVSSDAECSELPSNLQAGCHWR
GL23115-R1_1	28	90544	1	2.3	GLTRVFFK
GL23116-R1_1	154	37470	2	12.6	NIDENHGGTVETYAADLVSEIK,SLGSTYNENLGPAGPWADTVR
GL23163-R1_1	98	69951	1	1.7	VTYNGHLWTAK
GL23211-R1_1	166	47347	6	20.2	YFTLPSGDKIPSVALGVWK,RLPVELFNK,IPSVALGVWK,NIGVSNFNIPR,GTDDQIDEALTANPYPTWK,ENDLLLEAYSPLGSNDLVK
GL23247-R1_1	297	27826	9	32.8	FALFNR,AVPGVTPESVVK,KAVPGVTPESVVK,DNEEFVGWHGTNSDTAAFWASK,AFIPESLVGDSADK,GTTPALCAIFAR,AFIPESLVGDSADKAR,KAFIPESLVGDSADK,SGQLVIPQSIGNQFSAK
GL23262-R1_1	28	27850	1	2	YIIWK
GL23290-R1_1	91	113530	5	8	LIITDYTFGAK,EGWHLPGFDTSSWTAR,TSTNINLKPVFGDGR,GVMNEGGLFGER,AEGALLTGLLAESASVR
GL23307-R1_1	47	15709	1	9.8	DGPNSTSYVVTNAK
GL23337-R1_1	69	53090	1	3.5	YGGILNQEAQTVDTEGR
GL23379-R1_1	86	37158	4	19.2	QPIFLPSPVDPMYSAK,FAGVSHPGLIGTAPSQELLDTWNAR,QAALNAIAYLQK,GAYVGQDLPDDVR
GL23384-R1_1	46	17844	2	27.7	GFGHIAISVDDIEK,EGILELTHNHGTESDANFQGYASGNQDPGR
GL23395-R1_1	95	82884	1	2.6	GDGVTDDTAAINAAISSGNR
GL23417-R1_1	228	43062	4	13.3	DFVDFCQK,FGESGVYGFLEHLDSR,AAANLLLESITTEAR,LITNIIGQGVAAQR
GL23422-R1_1	181	93686	4	10	QFGFVPFGVLDTQSVGR,TLEYAFEDFAVR,LSEYGVWTGMSSELFNAK
GL23580-R1_1	185	61201	4	20.2	GLIDEFTTAEAGLQQTSNPSGSVSTGGLGEPK,TYASWGASGLTVPK,AGIVIASPSTSNPNYLYTWVR,TIIDQFTTGEDNSLR
GL23600-R1_1	347	57540	5	16.5	YTPSNGGLSEQFDK,AGIVIASPSTSNPDYLYTWTR,AGLIANIGPDGSK,TIIDQFTTGEDTSLR,SIYGVNSGIASNVAVATGR
GL23615-R1_1	165	35311	2	18.2	SAISAVPQDATAYNAR,FMGYPNYIDSQLNR
GL23795-R1_1	41	56108	1	8.4	DIMSVNPYLK
GL23804-R1_1	177	15104	3	26.6	DFVPMNEVYVEYFPK,TIYCSGSIGIDR,CNIFLANLPR
GL23822-R1_1	41	34793	1	4.1	LAYINDAGNAIMR
GL23866-R1_1	496	76592	7	14.4	SINNVLR,APSYLYSVLNDIR,VNSADWLR,VPLGASDFSASLYSFDDTSGDTSLSNFNIDK,SLMDNNGFSGTK,VGAYVTGR,EIYFTECSGTQGTDWWSDIK
GL23979-R1_1	186	79492	3	8.5	YTNPYTGSLTFQK,SVNGLGYLTGANTLDVAK,MFYANDYMVQR
GL24030-R1_1	68	67661	2	3.5	VPIPFWAIEK,IVAEFISQPEWR
GL24096-R1_1	26	41190	1	2.5	DVIERLEDR
GL24125-R1_1	29	45331	1	3.5	YNLDGLDFDWEYPNK
GL24192-R1_1	27	27931	1	9.7	QTIADNVLVGSYAVISNQGGIVHPK
GL24196-R1_1	91	41497	2	5.4	IPFLMER,LQAATQWLQQNNLK
GL24217-R1_1	61	33628	3	18.4	IVASAFGATDTPTTSNADAVGTANTMAAWVK,GQFILTHAPLAPWLGPNK,WVTTFTQTLR
GL24311-R1_1	52	43890	1	3.5	SATGAVADESTGLLK
GL24319-R1_1	95	37080	3	19.3	SLAQSNPDEAVFNADNHEYFAENNPSQS,YTTWFGTYTSSR,AGTLIHEASHFTANGGTQDYVYGQSSAK
GL24325-R1_1	94	19297	3	35.4	NPDPSKPGSGSSTDISLIPPNAFSVK,CQFNGQGCTLLEPTLK,SGFHYVNGCDGAGATCDNANCK
GL24346-R1_1	200	60350	5	10.8	NFFPVADIKR,AIQLQPMWCALR,TLDAMSLVK,TLELSLANGATVR,AAGQTLEEALDVFTQK
GL24347-R1_1	192	81223	4	8.3	NFFPVADIKR,TLDAMSLVK,TLELSLANGATVR,AAGQTLEEALDVFTQK
GL24361-R1_1	247	80783	7	13.4	AFSETVHGYWTQLTR,ELAWWATHR,TDSEGWAAALQR,AGILDLLWDKDK,EPFAATATSQNPILR,FSISDIDSAGR,SNLYAELASGAESGWDYSSR
GL24376-R1_1	43	67342	1	1	QLYLIK
GL24396-R1_1	432	38694	2	12.7	SNPAQVILIADAHEYFAENTPALP,YTTWFGLYTDSR
GL24399-R1_1	128	38070	2	13.5	FGVVYLCPLFWTAPPVGTDSK,AGTLIHEASHFPANGGTQDYVYGQAASR
GL24402-R1_1	25	36457	1	3.5	YTTWFGEYTSVR
GL24405-R1_1	51	8213	1	13.3	YFAENNPALP
GL24406-R1_1	28	36648	1	8.5	YTTWFGEYTSVR
GL24410-R1_1	62	13937	1	9.4	YTTWFGTYTASR
GL24449-R1_1	39	48052	1	2.9	VIGVDTLSPDETR
GL24508-R1_1	35	103557	1	5.3	VDALAPGQVTDAER
GL24555-R1_1	30	51487	1	3.3	EVLEEVVPKK
GL24568-R1_1	26	125867	1	0.8	NIPQERDVR
GL24589-R1_1	542	126659	9	15.3	AYHEWMPIR,AVPVGSQAPDQSIPVCVSFK,LSRPVAGGSVLAGVLK,TDPSLVFAHQK,VVPLGTSPDQSIPVCVSFK,SLMGSDQEAWFYQTLSDSK,LLDLTMLDTR,SLMGTEQESWFYETLSESK,YVVENTDLQWSEGSYR
GL24589-R2_1	458	98544	8	17.5	AYHEWMPIR,AVPVGSQAPDQSIPVCVSFK,TDPSLVFAHQK,VVPLGTSPDQSIPVCVSFK,SLMGSDQEAWFYQTLSDSK,LLDLTMLDTR,LTRPVAGGNVLAGVLK,YVVENTDLQWSEGSYR
GL24695-R1_1	57	66574	2	5.6	TITETEPLASLIVAPR,TLIVYGTSNLR
GL24712-R1_1	237	47213	4	16.3	AASVANIPTFTWLDSVSK,VPDLGTYLSDASALQTSSGQK,YFDYIDQIVAQIK,VVAVIEPDSLANLVTNLSVQK
GL24763-R1_1	114	39883	2	7.4	DDGVAAGEFSPIFYK,DDGVAAGEFSPIFYKK
GL24786-R1_1	111	57385	1	7.9	LNPVVESDSAYATDSAPFNLR
GL24789-R1_1	28	58094	2	8.8	EYVNYVDSTYSADEAHTR,FNWKPAAVVYPQDSAGVAAAVK
GL24805-R1_1	366	53907	6	17.6	AMAHGTCPYVGSGGHAGQGGFGLPSR,RVISFPQDF,GADYNAFDAR,AASDALFAYLYGPGAR,AIEDNQPETQFK,FNWKPAALVYPTDSK
GL24807-R1_1	582	59940	9	24.2	AMAHGTCPYVGSGGHAGQGGFGLPSR,FKEYVNYIDSTYTAEESHK,FNWKPAAVVYPTDSK,RVISFPQDF,AVGLEININPDSK,GADYNAFDAR,AASDALFAYLYGPGAR,GLQAWQEFANDPHHKLDK,FNWKPAAVVYPTDSKDVAAAVK
GL24907-R1_1	50	60268	2	4.4	NLCNAYAQLGAR,SYLSALGSTNSGK
GL24913-R1_1	232	73199	5	10.9	HTEVENPLYTYK,IPGSTAPFDQWMTTLR,SKIPGSTAPFDQWMTTLR,QPFWDWAAPGQAVPPDEVIR,IAEEYTTESAEWR
GL25025-R1_1	27	62577	1	1.8	LDETRLSLLR
GL25033-R1_1	277	58639	2	5.7	LVLGLPLYGYVSQSTK,QTVVTYDDTWSLGDK
GL25058-R1_1	51	24975	1	4.5	VGQFCQGILR
GL25071-R1_1	150	46094	3	11.4	EIDTIGTDGIIK,VITLGGDHTIVLPLLR,TTLSGPADYANDDASGFQR
GL25075-R1_1	127	71204	2	5.5	FSACTCPGSDHPGPNVGVGR,GVPEIDIFETQIDTSR
GL25164-R1_1	47	31444	1	8.4	IPSDLFR
GL25205-R1_1	33	6805	1	17.2	EGTPYLIR
GL25210-R1_1	44	47057	2	6.5	QIWFAGAHSDVGGGYQR,SLIDLDLDFLR
GL25283-R1_1	36	49168	1	3.7	YKDEPTILGWELANEPR
GL25475-R1_1	38	17693	1	9.9	FANFFTHDATGVVAGR
GL25498-R1_1	1494	38457	5	23.4	IIPAGAITGVQFMK,TPGYLQIVGFIDQTK,INLQSDDGGGELDPHGADLR,HFSYPSGIPYQADPDNGVR,VCDPAGSNAANLCQHVFDR
GL25548-R1_1	46	15568	1	22.4	GAVGYSYFNGCDDVGATCANPECPAKDAEIVCR
GL25603-R1_1	65	79363	2	4.6	FPFSPR,VVQFGSEPLYDNVLPHAQLAQQVTLAK
GL25627-R1_1	62	46320	1	3.5	GPDGNQLTDVSGFAK
GL25664-R1_1	110	43364	2	7.5	ITNDQYANLQSLFFTR,TATGAVLDDATGLLK
GL25668-R1_1	42	68916	1	3.9	ADLQTFFK
GL25671-R1_1	260	20409	3	30.8	NAFSAYGQILDSIVMR,VYVGNLSWNTTDDNLR,GFGFVTFSTGQEAQNAIASLNEQELDGRR
GL26025-R1_1	37	76052	1	1.3	TIAALTLIR
GL26036-R1_1	108	50246	2	7.4	LYINDYNIEQTGSK,LYFGSATDNPELSDTAYVAK
GL26134-R1_1	48	32539	1	3.5	LLFETALPIR
GL26459-R1_1	92	53522	1	6.4	EIFDLGILDSAPGR
GL26523-R1_1	129	27828	1	4.5	TVTGTFVVPTPK
GL26577-R1_1	81	61648	2	7.7	YEIDSLCGFLK,LFENTFPNTLDTTVK
GL26628-R1_1	70	35066	2	12.7	LVIGKPATSADATTGYVDASTLAGCISQAK,AYEWTTLSASDR
GL26629-R1_1	78	41836	1	7.2	SYELPDGQVITIGNER
GL26638-R1_1	66	53487	1	2.6	IGAESDWEETNIR
GL26741-R1_1	71	27905	3	18.9	VKDVPFLVEAR,DVPFLVEAR,ILFVFTSADK
GL26771-R1_1	253	85417	8	11.9	GGGEFGEEWHLAGTR,VPMFVVR,YLLLSVR,FSSITWTQDSK,NVKDEIYVYQLSTGK,FADFTIGR,LVTVDLADAPEER,LAPDFVGAATITGR
GL26789-R1_1	100	29684	2	15.6	STLTINGIPFSTR,IPSISVFEQSFDLPTQAR
GL26858-R1_1	71	49578	1	2.4	EAFIANTVLDR
GL27011-R1_1	56	19926	1	6.3	LFQDWGFDYLK
GL27365-R1_1	739	23631	6	35.7	CGSTIWPAVGK,APNGQPDPSVAFGTR,ASNCPADQAYDSPTDYAADRNSPLGQTFTHTFCP,LDPGQSASFGVADTQIGIR,NSPLGQTFTHTFCP,ASNCPADQAYDSPTDYAADR
GL27501-R1_1	70	84541	3	5.8	TSTCGGNWALNAFSK,GFSLAGVEFSDECYCDNQVR,GYSMAGVEYGR
GL27550-R1_1	58	85637	3	4.8	GFSDVLLHPGQSK,EIGAASTVLLK,YDLSIWDTDAQGWR
GL27710-R1_1	214	10943	2	11.2	FQADMLACLK,KFQADMLACLK
GL27858-R1_1	108	100390	3	7.7	TLPNMPGSVINPFDGK,ILDPVTFDTIK,VLISGSDPQTPGFPEEMR
GL28062-R1_1	36	31484	1	4.7	GDYTSFDLRDSDR
GL28261-R1_1	671	18289	1	9.9	GVTDITCVCTNTNFQQQAR
GL28554-R1_1	55	8589	2	24.7	TEGVSSYDISLEKQEVLVK,TEGVSSYDISLEK
GL28634-R1_1	209	32410	3	16.2	ADDTTVLSASDPGRDSVR,ADDTTVLSASDPGR,VNYVSQSTALAK
GL28709-R1_1	26	15875	1	9.2	KGMVVTVANTSSK
GL28882-R1_1	73	42513	2	7.3	GALMAGALEPR,IALTIPQESGSGGDACWR
GL29240-R1_1	59	57260	1	6	AVGVINPVFDVYR
GL29255-R1_1	29	33034	1	8.5	GAVDQASNWASLPAATK
GL29258-R1_1	252	84221	7	19.3	AEWAWQILLAPER,QDFLIDPR,AFAAPFAIFNAATGFMEAR,ISGMVQSMLQDYK,VGVSFVSVEQAR,FTFDGTQPPYVLVEATR,GFNDFDLDTAWEAVHK
GL29262-R1_1	27	60745	1	3.3	VVIVHGLADFVLLPEGTR
GL29440-R1_1	63	29050	1	5.8	SVINTIGSGYITASGR
GL29535-R1_1	83	80061	1	1.1	IALSSIPR
GL29693-R1_1	95	3879	1	45.7	TITLEVESSDTIDNVK
GL29705-R1_1	28	21485	1	12.2	RVEPDVLAALEEFNR
GL29727-R1_1	466	51017	7	26.1	VIANSQTNIPGMSQFDSITDAFCDAQK,VYLLSQDDTTYEMFQLK,YGTGYCDTQCPHDIK,SIVLDANWR,MGDQTFLGPGLTVDTR,DGCDFNSWR,GPCATNSGDPDTVESQSAGASVTFSNIK
GL29873-R1_1	243	94656	3	4.2	DVPFLQQLGVNTIR,VAFCDPDTKLSFVMSEYYEATGR,LSFVMSEYYEATGR
GL29874-R1_1	53	56049	1	3.3	ILTEALGPYDPYFVLSK
GL29943-R1_1	56	120288	1	1	IGGIGTVPVGR
GL29980-R1_1	55	118511	1	1.2	DYGYELSYLPGQK
GL30002-R1_1	94	23885	1	7.4	WDTASPPSQVTNYMGK
GL30020-R1_1	291	104773	8	12.9	GANIYGLGEVLASSGFRR,DSPDPIDQNVYGSHPIYLEHR,LVLTGLALDVNRPVSIAWS,TTSDLEFHYEPSPFSFWITR,SALSQEPYRWDSVADASR,DVGTDGGVGTVQTLWAR,GTELNVFLK,GANIYGLGEVLASSGFR
GL30043-R1_1	125	21646	3	20.9	HVYFTGPNGEVIQNR,QNWLEESFLDGK,FTLDEIEQDWLK
GL30087-R1_1	174	47029	4	12.5	NGWIPQNPTQR,QYWYDSYGNIR,QYWEAQTSTYEK,VGSCNGLTGSASSFSADYK
GL30117-R1_1	916	105455	15	27.8	DAADPVDENIYGSHPIYMEHR,RSEPDSQPLFDTR,GVEQDTWLK,LHVNIYDTAK,EGPYALLVTLDGEGR,AFGTAYVDDGETVPPTPHTTLGFR,NHNEIGAISQEPYR,WMQLSAFVPFYR,DMGTNGSPGTLQTMWAR,VTILGVGPGEPR,ATHLALLSIHPGK,DGAAILLHGQPGYTTTETR,DFTTDPVSFPIDEVK,NTEAVWTEAFK,AQFTIPSSAVELASDSAGPSPK
GL30151-R1_1	262	20572	5	25.4	DEWDTERNAYVVLAAGR,FKANYNIVGVIDER,ANYNIVGVIDER,SLPPTYFPQNVFFFK,NAYVVLAAGR
GL30213-R1_1	35	23161	1	4.9	GIISLNSEHPK
GL30236-R1_1	115	64616	4	10.6	KVLSTSPLADLR,VLSTSPLADLR,GPTDAIAYPNIYQLFGSGASASVQK,SSSIEAYYSPVQTK
GL30277-R1_1	84	89156	2	3.5	DPFQPSNPQPTSVR,WAALPQLIQTDPYLK
GL30331-R1_1	27	157887	1	0.9	WSSTVPALSLVR
GL30342-R1_1	167	43980	3	12.8	LFQTLPTYDWLAAAGITPSSSK,TYTLSTLTSALK,GSLLDGTFVPIDAPSAGSCK
GL30351-R1_1	212	50138	7	18.8	YEIFQLK,VYLMDTSDAKYEIFQLK,YGTGYCDTQCPHDIK,FVTYGPYSTNIGSR,DGCDFNSWR,MGDQTFLGIGK,TAFGDTNSFESLGGLAQMGR
GL30392-R1_1	477	15066	1	11.2	NYTVVAGDTCDGISAK
GL30393-R1_1	182	13116	1	12.8	NYTVVAGDTCDSISAK
GL30504-R1_1	201	38938	2	9.9	QHTPTGASHCGQGMVFAVNAVEDSPR,DIISFEFHQK
GL30540-R1_1	73	76162	2	5.4	LAIDPNSHNILYFGAR,IALSADGDTILWK
GL30578-R1_1	104	45678	3	10	QVDQVFSGPLSFSHLPYSR,FGPYAIR,VISLGGDHTIVLPILR
GL30655-R1_1	116	63419	4	10.4	IPSGCELTQVHLLHR,GFTEIPVFR,LGAELLTPFGR,HDVYPLVNPVEAQAPVK
GL30719-R1_1	126	68811	1	2.3	STDLDVSTTSGTFR
GL30822-R1_1	50	14462	1	11.9	NYTVALGDTCDGISAK
GL30823-R1_1	572	18942	2	16.7	NYTVVSGDTCDAISAK,TGETCLSIAAAAK
GL30824-R1_1	53	55030	3	11.8	FANFFTHDATGAVAGR,LTLDGDQALFS,DAGSETEVTASADVKEEGGTQR
GL30867-R1_1	107	67579	3	7.1	GSFGVNAGPEAPDTCR,IIINDGVVPLTGVR,VQGIGYVQELVAR
GL30887-R1_1	27	53289	1	1.5	FAFTVDK
GL30909-R1_1	964	47951	13	39.2	AVADQVHSLGLK,AGTPQISYER,YDDRCPCTSMLDCK,FGSLGYEDIDAK,DPSTGAPVEDNSKFPNGIK,AFGSGTFTISDLWQK,ISGDIYDNFGR,TYASWGVDYLKYDNCYNEGR,FGIYSSAGTYTCGGK,TYASWGVDYLK,LPGFICAMAR,IIDFSAPLGQK,EIITNDAIIAVNQDSGGSAASR
GL30925-R1_1	108	29582	2	13.6	DGSAILLHEQPAYTVAETR,ALFFEFPDEPELFEVDR
GL31059-R1_1	516	59698	8	19.5	WTAVVGMVGFR,NNVGDVALTNWVSPQSQQIAFGR,LAEYGNDLLSLGADGFR,ETDGSVVWESDPNR,LEVQTCQLDNLADLATDTDYVR,LAEYGNDLLSLGADGFRLDAAK,ETDGSVVWESDPNRSDTAPSSGSQTLTTTWR,SDTAPSSGSQTLTTTWR
GL31194-R1_1	32	40235	1	10.3	GGAYGKTLGGGVGVASK
GL31269-R1_1	25	113165	1	0.7	VMGYEEGR
GL31401-R1_1	37	48508	1	2.9	VQGVGYVNELLAR
