# Supplementary material for: Proteome Exploration to Provide a Resource for the Investigation of Ganoderma lucidum
Source: PLoS One. 2015 Mar 10;10(3):e0119439. doi: 10.1371/journal.pone.0119439 (PMC4355618; doi:10.1371/journal.pone.0119439)
Supplement: S2 Table — GO annotations for 470 proteins were classified into 39 functional groups. (XLSX) [file pone.0119439.s002.xlsx]

## Sheet: GO annotation(470)
Protein ID	GO term
GL15069-R1_1	GO:0016787:hydrolase activity	GO:0016788:hydrolase activity, acting on ester bonds	GO:0006629:lipid metabolic process
GL15091-R1_1	GO:0004497:monooxygenase activity	GO:0005506:iron ion binding	GO:0009055:electron carrier activity	GO:0020037:heme binding	GO:0055114:oxidation reduction
GL15096-R1_1	GO:0004185:serine-type carboxypeptidase activity	GO:0006508:proteolysis
GL15113-R1_1	GO:0004190:aspartic-type endopeptidase activity	GO:0006508:proteolysis
GL15153-R1_1	GO:0004609:phosphatidylserine decarboxylase activity	GO:0008654:phospholipid biosynthetic process
GL15164-R1_1	GO:0004553:hydrolase activity, hydrolyzing O-glycosyl compounds	GO:0005975:carbohydrate metabolic process
GL15217-R1_1	GO:0008080:N-acetyltransferase activity	GO:0008152:metabolic process
GL15233-R1_1	GO:0004672:protein kinase activity	GO:0005524:ATP binding	GO:0006468:protein amino acid phosphorylation
GL15280-R1_1	GO:0004672:protein kinase activity	GO:0004674:protein serine/threonine kinase activity	GO:0005524:ATP binding	GO:0016891:endoribonuclease activity, producing 5'-phosphomonoesters	GO:0006397:mRNA processing	GO:0006468:protein amino acid phosphorylation
GL15296-R1_1	GO:0005634:nucleus	GO:0003677:DNA binding	GO:0003700:transcription factor activity	GO:0005507:copper ion binding	GO:0006355:regulation of transcription, DNA-dependent
GL15300-R1_1	GO:0004252:serine-type endopeptidase activity	GO:0008236:serine-type peptidase activity	GO:0006508:proteolysis
GL15303-R1_1	GO:0005515:protein binding	GO:0008237:metallopeptidase activity	GO:0016787:hydrolase activity	GO:0006508:proteolysis	GO:0008152:metabolic process
GL15414-R1_1	GO:0008270:zinc ion binding
GL15588-R1_1	GO:0004672:protein kinase activity	GO:0004713:protein tyrosine kinase activity	GO:0005524:ATP binding	GO:0006468:protein amino acid phosphorylation
GL15598-R1_1	GO:0016787:hydrolase activity	GO:0016810:hydrolase activity, acting on carbon-nitrogen (but not peptide) bonds
GL15702-R1_1	GO:0003824:catalytic activity	GO:0009058:biosynthetic process
GL15736-R1_1	GO:0003676:nucleic acid binding	GO:0004386:helicase activity	GO:0005524:ATP binding
GL15754-R1_1	GO:0004371:glycerone kinase activity	GO:0005524:ATP binding	GO:0006071:glycerol metabolic process
GL15780-R1_1	GO:0004553:hydrolase activity, hydrolyzing O-glycosyl compounds	GO:0005975:carbohydrate metabolic process
GL15827-R1_1	GO:0003676:nucleic acid binding
GL15909-R1_1	GO:0003824:catalytic activity
GL15974-R1_1	GO:0016791:phosphatase activity
GL16281-R1_1	GO:0003824:catalytic activity
GL16366-R1_1	GO:0004252:serine-type endopeptidase activity	GO:0008236:serine-type peptidase activity	GO:0006508:proteolysis
GL16398-R1_1	GO:0005507:copper ion binding	GO:0016491:oxidoreductase activity	GO:0055114:oxidation reduction
GL16427-R1_1	GO:0004185:serine-type carboxypeptidase activity	GO:0006508:proteolysis
GL16611-R1_1	GO:0008137:NADH dehydrogenase (ubiquinone) activity	GO:0010181:FMN binding	GO:0016651:oxidoreductase activity, acting on NADH or NADPH	GO:0051287:NAD or NADH binding	GO:0051539:4 iron, 4 sulfur cluster binding	GO:0055114:oxidation reduction
GL16615-R1_1	GO:0004553:hydrolase activity, hydrolyzing O-glycosyl compounds	GO:0005975:carbohydrate metabolic process
GL16624-R1_1	GO:0004497:monooxygenase activity	GO:0016491:oxidoreductase activity	GO:0008152:metabolic process	GO:0055114:oxidation reduction
GL16646-R1_1	GO:0004177:aminopeptidase activity	GO:0008235:metalloexopeptidase activity	GO:0030145:manganese ion binding	GO:0006508:proteolysis	GO:0009987:cellular process
GL16758-R1_1	GO:0004713:protein tyrosine kinase activity	GO:0005524:ATP binding	GO:0006468:protein amino acid phosphorylation
GL16814-R1_1	GO:0005576:extracellular region	GO:0004553:hydrolase activity, hydrolyzing O-glycosyl compounds	GO:0030246:carbohydrate binding	GO:0005975:carbohydrate metabolic process
GL16824-R1_1	GO:0016491:oxidoreductase activity	GO:0055114:oxidation reduction
GL16996-R1_1	GO:0005622:intracellular	GO:0005840:ribosome	GO:0003735:structural constituent of ribosome	GO:0006412:translation
GL17006-R1_1	GO:0003824:catalytic activity	GO:0004400:histidinol-phosphate transaminase activity	GO:0016740:transferase activity	GO:0016769:transferase activity, transferring nitrogenous groups	GO:0030170:pyridoxal phosphate binding	GO:0000105:histidine biosynthetic process	GO:0008152:metabolic process	GO:0009058:biosynthetic process
GL17077-R1_1	GO:0008270:zinc ion binding
GL17093-R1_1	GO:0003824:catalytic activity	GO:0004553:hydrolase activity, hydrolyzing O-glycosyl compounds	GO:0043169:cation binding	GO:0005975:carbohydrate metabolic process
GL17290-R1_1	GO:0007242:intracellular signaling cascade
GL17331-R1_1	GO:0000786:nucleosome	GO:0005634:nucleus	GO:0003677:DNA binding	GO:0006334:nucleosome assembly
GL17370-R1_1	GO:0004252:serine-type endopeptidase activity	GO:0008236:serine-type peptidase activity	GO:0006508:proteolysis
GL17490-R1_1	GO:0005515:protein binding
GL17501-R1_1	GO:0003824:catalytic activity	GO:0004013:adenosylhomocysteinase activity	GO:0005488:binding	GO:0006730:one-carbon metabolic process	GO:0008152:metabolic process
GL17510-R1_1	GO:0003676:nucleic acid binding	GO:0008270:zinc ion binding
GL17528-R1_1	GO:0004197:cysteine-type endopeptidase activity	GO:0006508:proteolysis
GL17558-R1_1	GO:0005622:intracellular	GO:0005525:GTP binding
GL17816-R1_1	GO:0000104:succinate dehydrogenase activity	GO:0009055:electron carrier activity	GO:0016491:oxidoreductase activity	GO:0020037:heme binding	GO:0055114:oxidation reduction
GL17821-R1_1	GO:0005622:intracellular	GO:0005856:cytoskeleton	GO:0005515:protein binding	GO:0007165:signal transduction
GL17889-R1_1	GO:0003824:catalytic activity	GO:0008152:metabolic process
GL17913-R1_1	GO:0004185:serine-type carboxypeptidase activity	GO:0006508:proteolysis
GL18105-R1_1	GO:0005488:binding
GL18165-R1_1	GO:0005622:intracellular	GO:0005840:ribosome	GO:0003735:structural constituent of ribosome	GO:0006412:translation
GL18249-R1_1	GO:0003824:catalytic activity
GL18274-R1_1	GO:0004190:aspartic-type endopeptidase activity	GO:0006508:proteolysis
GL18287-R1_1	GO:0004190:aspartic-type endopeptidase activity	GO:0006508:proteolysis
GL18309-R1_1	GO:0004609:phosphatidylserine decarboxylase activity	GO:0008654:phospholipid biosynthetic process
GL18336-R1_1	GO:0004252:serine-type endopeptidase activity	GO:0008236:serine-type peptidase activity	GO:0006508:proteolysis
GL18379-R1_1	GO:0003676:nucleic acid binding	GO:0003677:DNA binding	GO:0015074:DNA integration
GL18407-R1_1	GO:0016788:hydrolase activity, acting on ester bonds
GL18408-R1_1	GO:0004185:serine-type carboxypeptidase activity	GO:0006508:proteolysis
GL18425-R1_1	GO:0003824:catalytic activity	GO:0016853:isomerase activity	GO:0030246:carbohydrate binding	GO:0005975:carbohydrate metabolic process	GO:0019318:hexose metabolic process
GL18572-R1_1	GO:0003994:aconitate hydratase activity	GO:0051539:4 iron, 4 sulfur cluster binding	GO:0006099:tricarboxylic acid cycle	GO:0008152:metabolic process
GL18722-R1_1	GO:0016469:proton-transporting two-sector ATPase complex	GO:0033178:proton-transporting two-sector ATPase complex, catalytic domain	GO:0045261:proton-transporting ATP synthase complex, catalytic core F(1)	GO:0016820:hydrolase activity, acting on acid anhydrides, catalyzing transmembrane movement of substances	GO:0046933:hydrogen ion transporting ATP synthase activity, rotational mechanism	GO:0046961:proton-transporting ATPase activity, rotational mechanism	GO:0015986:ATP synthesis coupled proton transport	GO:0015992:proton transport	GO:0046034:ATP metabolic process
GL18725-R1_1	GO:0004553:hydrolase activity, hydrolyzing O-glycosyl compounds	GO:0005975:carbohydrate metabolic process
GL18744-R1_1	GO:0004190:aspartic-type endopeptidase activity	GO:0006508:proteolysis
GL18769-R1_1	GO:0030246:carbohydrate binding	GO:0002682:regulation of immune system process
GL18770-R1_1	GO:0030246:carbohydrate binding	GO:0002682:regulation of immune system process
GL18792-R1_1	GO:0004190:aspartic-type endopeptidase activity	GO:0006508:proteolysis
GL18875-R1_1	GO:0003824:catalytic activity
GL18921-R1_1	GO:0016614:oxidoreductase activity, acting on CH-OH group of donors	GO:0050660:FAD binding	GO:0006066:alcohol metabolic process
GL18938-R1_1	GO:0005515:protein binding
GL18952-R1_1	GO:0005506:iron ion binding	GO:0010181:FMN binding	GO:0016491:oxidoreductase activity	GO:0055114:oxidation reduction
GL19009-R1_1	GO:0003676:nucleic acid binding	GO:0003677:DNA binding	GO:0008270:zinc ion binding	GO:0015074:DNA integration
GL19093-R1_1	GO:0004553:hydrolase activity, hydrolyzing O-glycosyl compounds	GO:0005975:carbohydrate metabolic process
GL19114-R1_1	GO:0004252:serine-type endopeptidase activity	GO:0008236:serine-type peptidase activity	GO:0006508:proteolysis
GL19132-R1_1	GO:0004497:monooxygenase activity	GO:0016491:oxidoreductase activity	GO:0008152:metabolic process	GO:0055114:oxidation reduction
GL19281-R1_1	GO:0003676:nucleic acid binding	GO:0003723:RNA binding	GO:0003964:RNA-directed DNA polymerase activity	GO:0006278:RNA-dependent DNA replication
GL19331-R1_1	GO:0003824:catalytic activity	GO:0004553:hydrolase activity, hydrolyzing O-glycosyl compounds	GO:0043169:cation binding	GO:0005975:carbohydrate metabolic process
GL19372-R1_1	GO:0003824:catalytic activity	GO:0008152:metabolic process
GL19409-R1_1	GO:0005643:nuclear pore	GO:0006606:protein import into nucleus
GL19461-R1_1	GO:0004672:protein kinase activity	GO:0004674:protein serine/threonine kinase activity	GO:0005524:ATP binding	GO:0006468:protein amino acid phosphorylation
GL19589-R1_1	GO:0004190:aspartic-type endopeptidase activity	GO:0006508:proteolysis
GL19639-R1_1	GO:0003676:nucleic acid binding	GO:0004190:aspartic-type endopeptidase activity	GO:0008270:zinc ion binding	GO:0006508:proteolysis
GL19708-R1_1	GO:0004553:hydrolase activity, hydrolyzing O-glycosyl compounds	GO:0005975:carbohydrate metabolic process
GL19766-R1_1	GO:0003824:catalytic activity	GO:0003852:2-isopropylmalate synthase activity	GO:0046912:transferase activity, transferring acyl groups, acyl groups converted into alkyl on transfer	GO:0008152:metabolic process	GO:0009098:leucine biosynthetic process	GO:0019752:carboxylic acid metabolic process
GL19767-R1_1	GO:0003824:catalytic activity	GO:0008152:metabolic process
GL19828-R1_1	GO:0005622:intracellular	GO:0003676:nucleic acid binding	GO:0008270:zinc ion binding
GL20007-R1_1	GO:0003824:catalytic activity	GO:0005488:binding	GO:0016616:oxidoreductase activity, acting on the CH-OH group of donors, NAD or NADP as acceptor	GO:0048037:cofactor binding	GO:0051287:NAD or NADH binding	GO:0008152:metabolic process
GL20009-R1_1	GO:0005634:nucleus	GO:0003677:DNA binding	GO:0003700:transcription factor activity	GO:0005515:protein binding	GO:0006355:regulation of transcription, DNA-dependent	GO:0045449:regulation of transcription
GL20050-R1_1	GO:0003676:nucleic acid binding	GO:0004190:aspartic-type endopeptidase activity	GO:0008270:zinc ion binding	GO:0006508:proteolysis
GL20072-R1_1	GO:0003676:nucleic acid binding	GO:0008270:zinc ion binding
GL20166-R1_1	GO:0005524:ATP binding
GL20209-R1_1	GO:0008236:serine-type peptidase activity	GO:0006508:proteolysis
GL20229-R1_1	GO:0005576:extracellular region	GO:0003824:catalytic activity	GO:0004553:hydrolase activity, hydrolyzing O-glycosyl compounds	GO:0030248:cellulose binding	GO:0043169:cation binding	GO:0005975:carbohydrate metabolic process
GL20235-R1_1	GO:0003824:catalytic activity	GO:0004425:indole-3-glycerol-phosphate synthase activity	GO:0006568:tryptophan metabolic process	GO:0008152:metabolic process
GL20259-R1_1	GO:0004108:citrate (Si)-synthase activity	GO:0046912:transferase activity, transferring acyl groups, acyl groups converted into alkyl on transfer	GO:0006099:tricarboxylic acid cycle	GO:0044262:cellular carbohydrate metabolic process
GL20390-R1_1	GO:0003824:catalytic activity	GO:0004553:hydrolase activity, hydrolyzing O-glycosyl compounds	GO:0043169:cation binding	GO:0005975:carbohydrate metabolic process
GL20401-R1_1	GO:0003824:catalytic activity	GO:0003870:5-aminolevulinate synthase activity	GO:0016740:transferase activity	GO:0016769:transferase activity, transferring nitrogenous groups	GO:0030170:pyridoxal phosphate binding	GO:0008152:metabolic process	GO:0009058:biosynthetic process	GO:0033014:tetrapyrrole biosynthetic process
GL20473-R1_1	GO:0003824:catalytic activity	GO:0004731:purine-nucleoside phosphorylase activity	GO:0016763:transferase activity, transferring pentosyl groups	GO:0006139:nucleobase, nucleoside, nucleotide and nucleic acid metabolic process	GO:0009116:nucleoside metabolic process
GL20508-R1_1	GO:0004190:aspartic-type endopeptidase activity	GO:0006508:proteolysis
GL20529-R1_1	GO:0004784:superoxide dismutase activity	GO:0046872:metal ion binding	GO:0006801:superoxide metabolic process	GO:0055114:oxidation reduction
GL20569-R1_1	GO:0003676:nucleic acid binding	GO:0003677:DNA binding	GO:0015074:DNA integration
GL20584-R1_1	GO:0000166:nucleotide binding	GO:0005524:ATP binding	GO:0017111:nucleoside-triphosphatase activity
GL20598-R1_1	GO:0004190:aspartic-type endopeptidase activity	GO:0006508:proteolysis
GL20616-R1_1	GO:0005515:protein binding
GL20650-R1_1	GO:0016884:carbon-nitrogen ligase activity, with glutamine as amido-N-donor
GL20698-R1_1	GO:0016020:membrane	GO:0004571:mannosyl-oligosaccharide 1,2-alpha-mannosidase activity	GO:0005509:calcium ion binding
GL20705-R1_1	GO:0016020:membrane
GL20737-R1_1	GO:0004190:aspartic-type endopeptidase activity	GO:0006508:proteolysis
GL20747-R1_1	GO:0016787:hydrolase activity	GO:0016788:hydrolase activity, acting on ester bonds	GO:0006629:lipid metabolic process
GL20764-R1_1	GO:0003824:catalytic activity	GO:0005488:binding	GO:0008270:zinc ion binding	GO:0016491:oxidoreductase activity	GO:0008152:metabolic process	GO:0055114:oxidation reduction
GL20779-R1_1	GO:0008233:peptidase activity	GO:0006508:proteolysis
GL20789-R1_1	GO:0003924:GTPase activity	GO:0005525:GTP binding
GL20810-R1_1	GO:0009058:biosynthetic process
GL20865-R1_1	GO:0003676:nucleic acid binding	GO:0008270:zinc ion binding
GL20891-R1_1	GO:0003993:acid phosphatase activity
GL20907-R1_1	GO:0004185:serine-type carboxypeptidase activity	GO:0006508:proteolysis
GL20925-R1_1	GO:0005515:protein binding	GO:0008237:metallopeptidase activity	GO:0016787:hydrolase activity	GO:0006508:proteolysis	GO:0008152:metabolic process
GL20928-R1_1	GO:0005622:intracellular	GO:0003824:catalytic activity	GO:0005488:binding	GO:0008446:GDP-mannose 4,6-dehydratase activity	GO:0050662:coenzyme binding	GO:0008152:metabolic process	GO:0019673:GDP-mannose metabolic process	GO:0044237:cellular metabolic process
GL20947-R1_1	GO:0004650:polygalacturonase activity	GO:0005975:carbohydrate metabolic process
GL21024-R1_1	GO:0003824:catalytic activity	GO:0043169:cation binding	GO:0005975:carbohydrate metabolic process	GO:0008152:metabolic process
GL21056-R1_1	GO:0004497:monooxygenase activity	GO:0005506:iron ion binding	GO:0009055:electron carrier activity	GO:0020037:heme binding	GO:0055114:oxidation reduction
GL21068-R1_1	GO:0000166:nucleotide binding	GO:0017111:nucleoside-triphosphatase activity
GL21070-R1_1	GO:0000166:nucleotide binding
GL21076-R1_1	GO:0004185:serine-type carboxypeptidase activity	GO:0006508:proteolysis
GL21094-R1_1	GO:0030529:ribonucleoprotein complex	GO:0042254:ribosome biogenesis
GL21141-R1_1	GO:0016614:oxidoreductase activity, acting on CH-OH group of donors	GO:0050660:FAD binding	GO:0006066:alcohol metabolic process
GL21206-R1_1	GO:0005737:cytoplasm	GO:0000166:nucleotide binding	GO:0004812:aminoacyl-tRNA ligase activity	GO:0004829:threonine-tRNA ligase activity	GO:0005524:ATP binding	GO:0016876:ligase activity, forming aminoacyl-tRNA and related compounds	GO:0006412:translation	GO:0006418:tRNA aminoacylation for protein translation	GO:0006435:threonyl-tRNA aminoacylation	GO:0043039:tRNA aminoacylation
GL21223-R1_1	GO:0004751:ribose-5-phosphate isomerase activity	GO:0009052:pentose-phosphate shunt, non-oxidative branch
GL21226-R1_1	GO:0016491:oxidoreductase activity	GO:0045454:cell redox homeostasis
GL21230-R1_1	GO:0008270:zinc ion binding
GL21282-R1_1	GO:0005853:eukaryotic translation elongation factor 1 complex	GO:0003746:translation elongation factor activity	GO:0006414:translational elongation
GL21296-R1_1	GO:0016787:hydrolase activity
GL21313-R1_1	GO:0003824:catalytic activity	GO:0004365:glyceraldehyde-3-phosphate dehydrogenase (phosphorylating) activity	GO:0005488:binding	GO:0008943:glyceraldehyde-3-phosphate dehydrogenase activity	GO:0051287:NAD or NADH binding	GO:0006006:glucose metabolic process	GO:0008152:metabolic process	GO:0055114:oxidation reduction
GL21331-R1_1	GO:0004553:hydrolase activity, hydrolyzing O-glycosyl compounds	GO:0005975:carbohydrate metabolic process
GL21345-R1_1	GO:0003676:nucleic acid binding	GO:0003677:DNA binding	GO:0004386:helicase activity	GO:0005524:ATP binding	GO:0008026:ATP-dependent helicase activity
GL21361-R1_1	GO:0003824:catalytic activity	GO:0003849:3-deoxy-7-phosphoheptulonate synthase activity	GO:0008152:metabolic process	GO:0009058:biosynthetic process	GO:0009073:aromatic amino acid family biosynthetic process
GL21375-R1_1	GO:0004645:phosphorylase activity	GO:0030170:pyridoxal phosphate binding	GO:0005975:carbohydrate metabolic process
GL21379-R1_1	GO:0003677:DNA binding	GO:0005524:ATP binding
GL21491-R1_1	GO:0016020:membrane
GL21497-R1_1	GO:0005507:copper ion binding	GO:0016491:oxidoreductase activity	GO:0055114:oxidation reduction
GL21527-R1_1	GO:0008270:zinc ion binding
GL21554-R1_1	GO:0005634:nucleus	GO:0003676:nucleic acid binding
GL21563-R1_1	GO:0003824:catalytic activity	GO:0005488:binding	GO:0016616:oxidoreductase activity, acting on the CH-OH group of donors, NAD or NADP as acceptor	GO:0048037:cofactor binding	GO:0051287:NAD or NADH binding	GO:0008152:metabolic process
GL21580-R1_1	GO:0005524:ATP binding	GO:0051082:unfolded protein binding	GO:0006457:protein folding
GL21636-R1_1	GO:0008168:methyltransferase activity	GO:0001510:RNA methylation	GO:0009452:RNA capping
GL21652-R1_1	GO:0005622:intracellular	GO:0005097:Rab GTPase activator activity	GO:0005509:calcium ion binding	GO:0032313:regulation of Rab GTPase activity
GL21673-R1_1	GO:0005737:cytoplasm	GO:0003824:catalytic activity	GO:0004736:pyruvate carboxylase activity	GO:0005524:ATP binding	GO:0009374:biotin binding	GO:0016874:ligase activity	GO:0006094:gluconeogenesis	GO:0008152:metabolic process
GL21688-R1_1	GO:0004252:serine-type endopeptidase activity	GO:0008236:serine-type peptidase activity	GO:0006508:proteolysis
GL21689-R1_1	GO:0005488:binding	GO:0016772:transferase activity, transferring phosphorus-containing groups	GO:0016773:phosphotransferase activity, alcohol group as acceptor
GL21710-R1_1	GO:0005515:protein binding	GO:0008237:metallopeptidase activity	GO:0016787:hydrolase activity	GO:0006508:proteolysis	GO:0008152:metabolic process
GL21711-R1_1	GO:0000786:nucleosome	GO:0005634:nucleus	GO:0003677:DNA binding	GO:0006334:nucleosome assembly
GL21722-R1_1	GO:0005515:protein binding
GL21757-R1_1	GO:0003723:RNA binding	GO:0009982:pseudouridine synthase activity	GO:0001522:pseudouridine synthesis	GO:0009451:RNA modification
GL21789-R1_1	GO:0007165:signal transduction
GL21891-R1_1	GO:0000786:nucleosome	GO:0005634:nucleus	GO:0003677:DNA binding	GO:0006334:nucleosome assembly
GL21921-R1_1	GO:0003824:catalytic activity	GO:0030170:pyridoxal phosphate binding	GO:0008152:metabolic process
GL21945-R1_1	GO:0004252:serine-type endopeptidase activity	GO:0008236:serine-type peptidase activity	GO:0006508:proteolysis
GL21959-R1_1	GO:0003824:catalytic activity	GO:0003989:acetyl-CoA carboxylase activity	GO:0005524:ATP binding	GO:0009374:biotin binding	GO:0016874:ligase activity	GO:0006633:fatty acid biosynthetic process	GO:0008152:metabolic process
GL21973-R1_1	GO:0004553:hydrolase activity, hydrolyzing O-glycosyl compounds	GO:0005975:carbohydrate metabolic process
GL22111-R1_1	GO:0003824:catalytic activity	GO:0005488:binding	GO:0008152:metabolic process
GL22137-R1_1	GO:0005737:cytoplasm	GO:0003824:catalytic activity	GO:0003878:ATP citrate synthase activity	GO:0004775:succinate-CoA ligase (ADP-forming) activity	GO:0005488:binding	GO:0005524:ATP binding	GO:0046912:transferase activity, transferring acyl groups, acyl groups converted into alkyl on transfer	GO:0008152:metabolic process	GO:0044262:cellular carbohydrate metabolic process
GL22147-R1_1	GO:0003824:catalytic activity	GO:0004553:hydrolase activity, hydrolyzing O-glycosyl compounds	GO:0004568:chitinase activity	GO:0043169:cation binding	GO:0005975:carbohydrate metabolic process	GO:0006032:chitin catabolic process
GL22150-R1_1	GO:0016491:oxidoreductase activity	GO:0055114:oxidation reduction
GL22182-R1_1	GO:0016787:hydrolase activity	GO:0016788:hydrolase activity, acting on ester bonds	GO:0006629:lipid metabolic process
GL22188-R1_1	GO:0005576:extracellular region	GO:0003824:catalytic activity	GO:0004553:hydrolase activity, hydrolyzing O-glycosyl compounds	GO:0004568:chitinase activity	GO:0030246:carbohydrate binding	GO:0043169:cation binding	GO:0005975:carbohydrate metabolic process	GO:0006032:chitin catabolic process
GL22189-R1_1	GO:0004096:catalase activity	GO:0005506:iron ion binding	GO:0020037:heme binding	GO:0006979:response to oxidative stress	GO:0055114:oxidation reduction
GL22200-R1_1	GO:0016021:integral to membrane	GO:0000166:nucleotide binding	GO:0005524:ATP binding	GO:0016887:ATPase activity	GO:0017111:nucleoside-triphosphatase activity	GO:0042626:ATPase activity, coupled to transmembrane movement of substances	GO:0006810:transport	GO:0055085:transmembrane transport
GL22201-R1_1	GO:0016021:integral to membrane	GO:0000166:nucleotide binding	GO:0005524:ATP binding	GO:0016887:ATPase activity	GO:0017111:nucleoside-triphosphatase activity	GO:0042626:ATPase activity, coupled to transmembrane movement of substances	GO:0006810:transport	GO:0055085:transmembrane transport
GL22212-R1_1	GO:0005737:cytoplasm	GO:0003824:catalytic activity	GO:0004801:transaldolase activity	GO:0005975:carbohydrate metabolic process	GO:0006098:pentose-phosphate shunt	GO:0008152:metabolic process
GL22216-R1_1	GO:0005839:proteasome core complex	GO:0004175:endopeptidase activity	GO:0004298:threonine-type endopeptidase activity	GO:0051603:proteolysis involved in cellular protein catabolic process
GL22226-R1_1	GO:0016787:hydrolase activity
GL22248-R1_1	GO:0010181:FMN binding	GO:0016491:oxidoreductase activity	GO:0016481:negative regulation of transcription
GL22256-R1_1	GO:0003824:catalytic activity	GO:0016614:oxidoreductase activity, acting on CH-OH group of donors	GO:0030246:carbohydrate binding	GO:0050660:FAD binding	GO:0016052:carbohydrate catabolic process
GL22281-R1_1	GO:0009055:electron carrier activity	GO:0016491:oxidoreductase activity	GO:0020037:heme binding	GO:0030151:molybdenum ion binding	GO:0046872:metal ion binding	GO:0055114:oxidation reduction
GL22318-R2_1	GO:0005622:intracellular	GO:0005840:ribosome	GO:0003735:structural constituent of ribosome	GO:0006412:translation
GL22420-R1_1	GO:0004190:aspartic-type endopeptidase activity	GO:0006508:proteolysis
GL22445-R1_1	GO:0004553:hydrolase activity, hydrolyzing O-glycosyl compounds	GO:0005975:carbohydrate metabolic process
GL22478-R1_1	GO:0003824:catalytic activity	GO:0005488:binding	GO:0016491:oxidoreductase activity	GO:0008152:metabolic process
GL22486-R1_1	GO:0003824:catalytic activity
GL22494-R1_1	GO:0005737:cytoplasm	GO:0000166:nucleotide binding	GO:0004812:aminoacyl-tRNA ligase activity	GO:0004814:arginine-tRNA ligase activity	GO:0005524:ATP binding	GO:0006412:translation	GO:0006418:tRNA aminoacylation for protein translation	GO:0006420:arginyl-tRNA aminoacylation
GL22506-R1_1	GO:0004672:protein kinase activity	GO:0004674:protein serine/threonine kinase activity	GO:0005524:ATP binding	GO:0006468:protein amino acid phosphorylation
GL22595-R1_1	GO:0005515:protein binding
GL22647-R1_1	GO:0045252:oxoglutarate dehydrogenase complex	GO:0004149:dihydrolipoyllysine-residue succinyltransferase activity	GO:0008415:acyltransferase activity	GO:0006099:tricarboxylic acid cycle	GO:0008152:metabolic process
GL22668-R1_1	GO:0004497:monooxygenase activity	GO:0016491:oxidoreductase activity	GO:0008152:metabolic process	GO:0055114:oxidation reduction
GL22716-R1_1	GO:0005622:intracellular	GO:0005840:ribosome	GO:0000166:nucleotide binding	GO:0003723:RNA binding	GO:0003735:structural constituent of ribosome	GO:0006412:translation
GL22719-R1_1	GO:0003924:GTPase activity	GO:0005525:GTP binding
GL22795-R1_1	GO:0004497:monooxygenase activity	GO:0005506:iron ion binding	GO:0009055:electron carrier activity	GO:0020037:heme binding	GO:0055114:oxidation reduction
GL22797-R1_1	GO:0008270:zinc ion binding
GL22863-R1_1	GO:0005737:cytoplasm	GO:0016491:oxidoreductase activity	GO:0050660:FAD binding	GO:0045454:cell redox homeostasis	GO:0055114:oxidation reduction
GL22877-R1_1	GO:0009987:cellular process
GL22886-R1_1	GO:0004553:hydrolase activity, hydrolyzing O-glycosyl compounds	GO:0005975:carbohydrate metabolic process
GL22918-R1_1	GO:0005515:protein binding	GO:0008237:metallopeptidase activity	GO:0016787:hydrolase activity	GO:0006508:proteolysis	GO:0008152:metabolic process
GL22920-R1_1	GO:0046983:protein dimerization activity
GL22942-R1_1	GO:0004497:monooxygenase activity	GO:0005506:iron ion binding	GO:0009055:electron carrier activity	GO:0020037:heme binding	GO:0055114:oxidation reduction
GL22960-R1_1	GO:0005576:extracellular region
GL22966-R1_1	GO:0000276:mitochondrial proton-transporting ATP synthase complex, coupling factor F(o)	GO:0015078:hydrogen ion transmembrane transporter activity	GO:0015986:ATP synthesis coupled proton transport
GL23016-R1_1	GO:0005622:intracellular	GO:0005840:ribosome	GO:0003723:RNA binding	GO:0003735:structural constituent of ribosome	GO:0006412:translation
GL23046-R1_1	GO:0005576:extracellular region	GO:0004222:metalloendopeptidase activity	GO:0008237:metallopeptidase activity	GO:0008270:zinc ion binding	GO:0006508:proteolysis
GL23053-R1_1	GO:0005576:extracellular region	GO:0004222:metalloendopeptidase activity	GO:0008237:metallopeptidase activity	GO:0008270:zinc ion binding	GO:0006508:proteolysis
GL23073-R1_1	GO:0055085:transmembrane transport
GL23079-R1_1	GO:0004222:metalloendopeptidase activity	GO:0008270:zinc ion binding
GL23097-R1_1	GO:0008810:cellulase activity	GO:0005975:carbohydrate metabolic process
GL23110-R1_1	GO:0005694:chromosome	GO:0005515:protein binding	GO:0005524:ATP binding	GO:0051276:chromosome organization
GL23116-R1_1	GO:0003676:nucleic acid binding	GO:0004519:endonuclease activity	GO:0016788:hydrolase activity, acting on ester bonds	GO:0006308:DNA catabolic process
GL23163-R1_1	GO:0005576:extracellular region	GO:0004553:hydrolase activity, hydrolyzing O-glycosyl compounds	GO:0030246:carbohydrate binding	GO:0005975:carbohydrate metabolic process
GL23179-R1_1	GO:0016787:hydrolase activity	GO:0016788:hydrolase activity, acting on ester bonds	GO:0006629:lipid metabolic process
GL23211-R1_1	GO:0016491:oxidoreductase activity	GO:0055114:oxidation reduction
GL23234-R1_1	GO:0005839:proteasome core complex	GO:0004175:endopeptidase activity	GO:0004298:threonine-type endopeptidase activity	GO:0051603:proteolysis involved in cellular protein catabolic process
GL23254-R1_1	GO:0004497:monooxygenase activity	GO:0016491:oxidoreductase activity	GO:0008152:metabolic process	GO:0055114:oxidation reduction
GL23262-R1_1	GO:0019787:small conjugating protein ligase activity	GO:0043687:post-translational protein modification	GO:0051246:regulation of protein metabolic process
GL23283-R1_1	GO:0004190:aspartic-type endopeptidase activity	GO:0006508:proteolysis
GL23290-R1_1	GO:0003824:catalytic activity	GO:0004553:hydrolase activity, hydrolyzing O-glycosyl compounds	GO:0043169:cation binding	GO:0005975:carbohydrate metabolic process
GL23342-R1_1	GO:0003924:GTPase activity	GO:0005525:GTP binding
GL23347-R1_1	GO:0000785:chromatin	GO:0005634:nucleus	GO:0003676:nucleic acid binding	GO:0003682:chromatin binding	GO:0008270:zinc ion binding	GO:0006333:chromatin assembly or disassembly
GL23350-R1_1	GO:0004846:urate oxidase activity	GO:0016491:oxidoreductase activity	GO:0006144:purine base metabolic process	GO:0055114:oxidation reduction
GL23356-R1_1	GO:0016491:oxidoreductase activity	GO:0008152:metabolic process	GO:0055114:oxidation reduction
GL23373-R1_1	GO:0000785:chromatin	GO:0005634:nucleus	GO:0003676:nucleic acid binding	GO:0003682:chromatin binding	GO:0008270:zinc ion binding	GO:0006333:chromatin assembly or disassembly
GL23374-R1_1	GO:0004497:monooxygenase activity	GO:0005506:iron ion binding	GO:0009055:electron carrier activity	GO:0020037:heme binding
GL23376-R1_1	GO:0016021:integral to membrane	GO:0004506:squalene monooxygenase activity	GO:0016491:oxidoreductase activity	GO:0050660:FAD binding	GO:0008152:metabolic process	GO:0055114:oxidation reduction
GL23379-R1_1	GO:0016811:hydrolase activity, acting on carbon-nitrogen (but not peptide) bonds, in linear amides	GO:0008152:metabolic process
GL23384-R1_1	GO:0004462:lactoylglutathione lyase activity	GO:0046872:metal ion binding
GL23431-R1_1	GO:0000166:nucleotide binding	GO:0004176:ATP-dependent peptidase activity	GO:0004252:serine-type endopeptidase activity	GO:0005524:ATP binding	GO:0017111:nucleoside-triphosphatase activity	GO:0006508:proteolysis
GL23436-R1_1	GO:0005524:ATP binding
GL23578-R1_1	GO:0005741:mitochondrial outer membrane	GO:0008308:voltage-gated anion channel activity	GO:0006820:anion transport	GO:0055085:transmembrane transport
GL23580-R1_1	GO:0003824:catalytic activity	GO:0004339:glucan 1,4-alpha-glucosidase activity	GO:0030246:carbohydrate binding	GO:0000272:polysaccharide catabolic process	GO:0005975:carbohydrate metabolic process	GO:0005976:polysaccharide metabolic process
GL23590-R1_1	GO:0003824:catalytic activity	GO:0004451:isocitrate lyase activity	GO:0008152:metabolic process	GO:0019752:carboxylic acid metabolic process
GL23600-R1_1	GO:0003824:catalytic activity	GO:0004339:glucan 1,4-alpha-glucosidase activity	GO:0030246:carbohydrate binding	GO:0000272:polysaccharide catabolic process	GO:0005975:carbohydrate metabolic process	GO:0005976:polysaccharide metabolic process
GL23626-R1_1	GO:0005622:intracellular	GO:0000166:nucleotide binding	GO:0005524:ATP binding	GO:0008134:transcription factor binding	GO:0016887:ATPase activity	GO:0017111:nucleoside-triphosphatase activity	GO:0006355:regulation of transcription, DNA-dependent
GL23700-R1_1	GO:0005853:eukaryotic translation elongation factor 1 complex	GO:0003746:translation elongation factor activity	GO:0006414:translational elongation
GL23739-R1_1	GO:0003677:DNA binding	GO:0003887:DNA-directed DNA polymerase activity	GO:0006260:DNA replication
GL23773-R1_1	GO:0000151:ubiquitin ligase complex	GO:0004842:ubiquitin-protein ligase activity	GO:0005515:protein binding	GO:0034450:ubiquitin-ubiquitin ligase activity	GO:0006511:ubiquitin-dependent protein catabolic process	GO:0016567:protein ubiquitination
GL23792-R1_1	GO:0004190:aspartic-type endopeptidase activity	GO:0006508:proteolysis
GL23795-R1_1	GO:0005764:lysosome	GO:0003824:catalytic activity	GO:0004348:glucosylceramidase activity	GO:0043169:cation binding	GO:0005975:carbohydrate metabolic process	GO:0006665:sphingolipid metabolic process	GO:0007040:lysosome organization
GL23813-R1_1	GO:0005515:protein binding	GO:0016787:hydrolase activity	GO:0008152:metabolic process
GL23841-R1_1	GO:0005622:intracellular	GO:0005840:ribosome	GO:0003735:structural constituent of ribosome	GO:0019843:rRNA binding	GO:0006412:translation
GL23866-R1_1	GO:0005764:lysosome	GO:0003824:catalytic activity	GO:0004348:glucosylceramidase activity	GO:0043169:cation binding	GO:0005975:carbohydrate metabolic process	GO:0006665:sphingolipid metabolic process	GO:0007040:lysosome organization
GL23871-R1_1	GO:0005515:protein binding
GL23913-R1_1	GO:0016787:hydrolase activity
GL23954-R1_1	GO:0016469:proton-transporting two-sector ATPase complex	GO:0033178:proton-transporting two-sector ATPase complex, catalytic domain	GO:0033180:proton-transporting V-type ATPase, V1 domain	GO:0016820:hydrolase activity, acting on acid anhydrides, catalyzing transmembrane movement of substances	GO:0046933:hydrogen ion transporting ATP synthase activity, rotational mechanism	GO:0046961:proton-transporting ATPase activity, rotational mechanism	GO:0015986:ATP synthesis coupled proton transport	GO:0015992:proton transport	GO:0046034:ATP metabolic process
GL23979-R1_1	GO:0005576:extracellular region	GO:0003824:catalytic activity	GO:0016829:lyase activity	GO:0030246:carbohydrate binding	GO:0005975:carbohydrate metabolic process
GL24025-R1_1	GO:0003824:catalytic activity	GO:0005488:binding	GO:0008152:metabolic process
GL24026-R1_1	GO:0003824:catalytic activity	GO:0005488:binding	GO:0008152:metabolic process
GL24030-R1_1	GO:0003824:catalytic activity	GO:0043169:cation binding	GO:0005975:carbohydrate metabolic process
GL24035-R1_1	GO:0000166:nucleotide binding	GO:0003676:nucleic acid binding
GL24039-R1_1	GO:0003824:catalytic activity	GO:0004553:hydrolase activity, hydrolyzing O-glycosyl compounds	GO:0043169:cation binding	GO:0005975:carbohydrate metabolic process
GL24047-R1_1	GO:0000036:acyl carrier activity	GO:0003824:catalytic activity	GO:0004043:L-aminoadipate-semialdehyde dehydrogenase activity	GO:0005488:binding	GO:0016874:ligase activity	GO:0031177:phosphopantetheine binding	GO:0048037:cofactor binding	GO:0008152:metabolic process	GO:0009085:lysine biosynthetic process	GO:0055114:oxidation reduction
GL24055-R1_1	GO:0005488:binding
GL24111-R1_1	GO:0008202:steroid metabolic process
GL24125-R1_1	GO:0003824:catalytic activity	GO:0004553:hydrolase activity, hydrolyzing O-glycosyl compounds	GO:0004568:chitinase activity	GO:0043169:cation binding	GO:0005975:carbohydrate metabolic process	GO:0006032:chitin catabolic process
GL24192-R1_1	GO:0043022:ribosome binding	GO:0042256:mature ribosome assembly
GL24196-R1_1	GO:0003824:catalytic activity	GO:0004553:hydrolase activity, hydrolyzing O-glycosyl compounds	GO:0043169:cation binding	GO:0005975:carbohydrate metabolic process
GL24203-R1_1	GO:0003824:catalytic activity	GO:0005488:binding	GO:0008270:zinc ion binding	GO:0016491:oxidoreductase activity	GO:0008152:metabolic process	GO:0055114:oxidation reduction
GL24217-R1_1	GO:0003824:catalytic activity	GO:0004553:hydrolase activity, hydrolyzing O-glycosyl compounds	GO:0043169:cation binding	GO:0005975:carbohydrate metabolic process
GL24246-R1_1	GO:0003824:catalytic activity	GO:0016491:oxidoreductase activity	GO:0050660:FAD binding
GL24280-R1_1	GO:0000287:magnesium ion binding	GO:0016868:intramolecular transferase activity, phosphotransferases	GO:0005975:carbohydrate metabolic process
GL24311-R1_1	GO:0004190:aspartic-type endopeptidase activity	GO:0006508:proteolysis
GL24339-R1_1	GO:0005515:protein binding
GL24346-R1_1	GO:0003824:catalytic activity	GO:0004553:hydrolase activity, hydrolyzing O-glycosyl compounds	GO:0004563:beta-N-acetylhexosaminidase activity	GO:0043169:cation binding	GO:0005975:carbohydrate metabolic process
GL24347-R1_1	GO:0003824:catalytic activity	GO:0004553:hydrolase activity, hydrolyzing O-glycosyl compounds	GO:0004563:beta-N-acetylhexosaminidase activity	GO:0043169:cation binding	GO:0005975:carbohydrate metabolic process
GL24358-R1_1	GO:0003824:catalytic activity	GO:0005488:binding	GO:0016491:oxidoreductase activity	GO:0008152:metabolic process	GO:0055114:oxidation reduction
GL24361-R1_1	GO:0003824:catalytic activity	GO:0004555:alpha,alpha-trehalase activity	GO:0005991:trehalose metabolic process
GL24368-R1_1	GO:0003824:catalytic activity	GO:0005488:binding	GO:0008270:zinc ion binding	GO:0016491:oxidoreductase activity	GO:0008152:metabolic process	GO:0055114:oxidation reduction
GL24376-R1_1	GO:0003824:catalytic activity	GO:0004553:hydrolase activity, hydrolyzing O-glycosyl compounds	GO:0004568:chitinase activity	GO:0043169:cation binding	GO:0005975:carbohydrate metabolic process	GO:0006032:chitin catabolic process
GL24381-R1_1	GO:0005737:cytoplasm	GO:0004791:thioredoxin-disulfide reductase activity	GO:0016491:oxidoreductase activity	GO:0050660:FAD binding	GO:0019430:removal of superoxide radicals	GO:0055114:oxidation reduction
GL24391-R1_1	GO:0005634:nucleus	GO:0003677:DNA binding	GO:0008270:zinc ion binding	GO:0006350:transcription
GL24410-R1_1	GO:0004222:metalloendopeptidase activity	GO:0006508:proteolysis
GL24443-R1_1	GO:0005488:binding
GL24500-R1_1	GO:0005737:cytoplasm	GO:0000166:nucleotide binding	GO:0004812:aminoacyl-tRNA ligase activity	GO:0004818:glutamate-tRNA ligase activity	GO:0005524:ATP binding	GO:0016876:ligase activity, forming aminoacyl-tRNA and related compounds	GO:0006412:translation	GO:0006418:tRNA aminoacylation for protein translation	GO:0006424:glutamyl-tRNA aminoacylation	GO:0043039:tRNA aminoacylation
GL24508-R1_1	GO:0019239:deaminase activity	GO:0009168:purine ribonucleoside monophosphate biosynthetic process
GL24546-R1_1	GO:0005622:intracellular	GO:0005840:ribosome	GO:0015934:large ribosomal subunit	GO:0003735:structural constituent of ribosome	GO:0030528:transcription regulator activity	GO:0006412:translation
GL24555-R1_1	GO:0004108:citrate (Si)-synthase activity	GO:0046912:transferase activity, transferring acyl groups, acyl groups converted into alkyl on transfer	GO:0006099:tricarboxylic acid cycle	GO:0044262:cellular carbohydrate metabolic process
GL24568-R1_1	GO:0000166:nucleotide binding	GO:0005524:ATP binding	GO:0017111:nucleoside-triphosphatase activity
GL24632-R1_1	GO:0009607:response to biotic stimulus	GO:0009966:regulation of signal transduction
GL24644-R1_1	GO:0004478:methionine adenosyltransferase activity	GO:0005524:ATP binding	GO:0006730:one-carbon metabolic process
GL24652-R1_1	GO:0016469:proton-transporting two-sector ATPase complex	GO:0033178:proton-transporting two-sector ATPase complex, catalytic domain	GO:0045261:proton-transporting ATP synthase complex, catalytic core F(1)	GO:0000166:nucleotide binding	GO:0008553:hydrogen-exporting ATPase activity, phosphorylative mechanism	GO:0016820:hydrolase activity, acting on acid anhydrides, catalyzing transmembrane movement of substances	GO:0017111:nucleoside-triphosphatase activity	GO:0046933:hydrogen ion transporting ATP synthase activity, rotational mechanism	GO:0046961:proton-transporting ATPase activity, rotational mechanism	GO:0015986:ATP synthesis coupled proton transport	GO:0015992:proton transport	GO:0046034:ATP metabolic process
GL24677-R1_1	GO:0007242:intracellular signaling cascade
GL24688-R1_1	GO:0005524:ATP binding
GL24695-R1_1	GO:0016614:oxidoreductase activity, acting on CH-OH group of donors	GO:0050660:FAD binding	GO:0006066:alcohol metabolic process
GL24712-R1_1	GO:0005576:extracellular region	GO:0004553:hydrolase activity, hydrolyzing O-glycosyl compounds	GO:0030248:cellulose binding	GO:0005975:carbohydrate metabolic process	GO:0030245:cellulose catabolic process
GL24774-R1_1	GO:0003824:catalytic activity	GO:0005488:binding	GO:0008270:zinc ion binding	GO:0016491:oxidoreductase activity	GO:0008152:metabolic process	GO:0055114:oxidation reduction
GL24786-R1_1	GO:0003824:catalytic activity	GO:0016491:oxidoreductase activity	GO:0050660:FAD binding	GO:0055114:oxidation reduction
GL24789-R1_1	GO:0003824:catalytic activity	GO:0016491:oxidoreductase activity	GO:0050660:FAD binding
GL24792-R1_1	GO:0003824:catalytic activity	GO:0004834:tryptophan synthase activity	GO:0030170:pyridoxal phosphate binding	GO:0006568:tryptophan metabolic process	GO:0008152:metabolic process
GL24805-R1_1	GO:0003824:catalytic activity	GO:0016491:oxidoreductase activity	GO:0050660:FAD binding
GL24807-R1_1	GO:0003824:catalytic activity	GO:0016491:oxidoreductase activity	GO:0050660:FAD binding
GL24828-R1_1	GO:0005737:cytoplasm	GO:0000166:nucleotide binding	GO:0005524:ATP binding	GO:0016787:hydrolase activity	GO:0017111:nucleoside-triphosphatase activity	GO:0030163:protein catabolic process
GL24834-R1_1	GO:0003777:microtubule motor activity	GO:0005524:ATP binding	GO:0007018:microtubule-based movement
GL24872-R1_1	GO:0008270:zinc ion binding	GO:0008892:guanine deaminase activity	GO:0016787:hydrolase activity
GL24905-R1_1	GO:0016491:oxidoreductase activity
GL24907-R1_1	GO:0004252:serine-type endopeptidase activity	GO:0008236:serine-type peptidase activity	GO:0006508:proteolysis
GL24913-R1_1	GO:0016491:oxidoreductase activity	GO:0008152:metabolic process
GL25033-R1_1	GO:0003824:catalytic activity	GO:0004553:hydrolase activity, hydrolyzing O-glycosyl compounds	GO:0004568:chitinase activity	GO:0005515:protein binding	GO:0035091:phosphoinositide binding	GO:0043169:cation binding	GO:0005975:carbohydrate metabolic process	GO:0006032:chitin catabolic process	GO:0007154:cell communication
GL25059-R1_1	GO:0016491:oxidoreductase activity	GO:0016614:oxidoreductase activity, acting on CH-OH group of donors	GO:0046872:metal ion binding	GO:0055114:oxidation reduction
GL25071-R1_1	GO:0016787:hydrolase activity	GO:0016813:hydrolase activity, acting on carbon-nitrogen (but not peptide) bonds, in linear amidines	GO:0046872:metal ion binding
GL25164-R1_1	GO:0003824:catalytic activity	GO:0008152:metabolic process
GL25167-R1_1	GO:0005622:intracellular	GO:0005086:ARF guanyl-nucleotide exchange factor activity	GO:0032012:regulation of ARF protein signal transduction
GL25255-R2_1	GO:0044237:cellular metabolic process	GO:0044249:cellular biosynthetic process
GL25265-R1_1	GO:0004672:protein kinase activity	GO:0004674:protein serine/threonine kinase activity	GO:0005524:ATP binding	GO:0006468:protein amino acid phosphorylation
GL25283-R1_1	GO:0005576:extracellular region	GO:0003824:catalytic activity	GO:0004553:hydrolase activity, hydrolyzing O-glycosyl compounds	GO:0030248:cellulose binding	GO:0043169:cation binding	GO:0005975:carbohydrate metabolic process
GL25288-R1_1	GO:0004342:glucosamine-6-phosphate deaminase activity	GO:0005975:carbohydrate metabolic process	GO:0006044:N-acetylglucosamine metabolic process
GL25304-R1_1	GO:0004163:diphosphomevalonate decarboxylase activity	GO:0005524:ATP binding	GO:0016301:kinase activity	GO:0008299:isoprenoid biosynthetic process	GO:0016310:phosphorylation
GL25314-R1_1	GO:0000166:nucleotide binding	GO:0009378:four-way junction helicase activity	GO:0017111:nucleoside-triphosphatase activity	GO:0006281:DNA repair	GO:0006310:DNA recombination
GL25327-R1_1	GO:0047547:2-methylcitrate dehydratase activity	GO:0051537:2 iron, 2 sulfur cluster binding	GO:0019543:propionate catabolic process	GO:0019629:propionate catabolic process, 2-methylcitrate cycle
GL25358-R1_1	GO:0004672:protein kinase activity	GO:0004674:protein serine/threonine kinase activity	GO:0005524:ATP binding	GO:0006468:protein amino acid phosphorylation
GL25363-R1_1	GO:0005488:binding
GL25409-R1_1	GO:0016020:membrane	GO:0005216:ion channel activity	GO:0005247:voltage-gated chloride channel activity	GO:0006821:chloride transport	GO:0055085:transmembrane transport
GL25438-R1_1	GO:0005737:cytoplasm	GO:0005515:protein binding
GL25465-R1_1	GO:0003723:RNA binding
GL25499-R1_1	GO:0008299:isoprenoid biosynthetic process
GL25500-R1_1	GO:0005737:cytoplasm	GO:0005515:protein binding	GO:0005524:ATP binding	GO:0006457:protein folding	GO:0044267:cellular protein metabolic process
GL25540-R1_1	GO:0003824:catalytic activity	GO:0005488:binding	GO:0016491:oxidoreductase activity	GO:0008152:metabolic process	GO:0055114:oxidation reduction
GL25550-R1_1	GO:0004601:peroxidase activity	GO:0020037:heme binding	GO:0006979:response to oxidative stress	GO:0055114:oxidation reduction
GL25583-R1_1	GO:0016614:oxidoreductase activity, acting on CH-OH group of donors	GO:0050660:FAD binding	GO:0006066:alcohol metabolic process
GL25613-R1_1	GO:0016758:transferase activity, transferring hexosyl groups	GO:0020037:heme binding
GL25620-R1_1	GO:0004611:phosphoenolpyruvate carboxykinase activity	GO:0004612:phosphoenolpyruvate carboxykinase (ATP) activity	GO:0005524:ATP binding	GO:0016491:oxidoreductase activity	GO:0017076:purine nucleotide binding	GO:0006094:gluconeogenesis	GO:0008152:metabolic process	GO:0055114:oxidation reduction
GL25627-R1_1	GO:0003824:catalytic activity	GO:0004553:hydrolase activity, hydrolyzing O-glycosyl compounds	GO:0004568:chitinase activity	GO:0043169:cation binding	GO:0005975:carbohydrate metabolic process	GO:0006032:chitin catabolic process
GL25635-R1_1	GO:0005622:intracellular	GO:0005086:ARF guanyl-nucleotide exchange factor activity	GO:0032012:regulation of ARF protein signal transduction
GL25664-R1_1	GO:0004190:aspartic-type endopeptidase activity	GO:0006508:proteolysis
GL25668-R1_1	GO:0004252:serine-type endopeptidase activity	GO:0008236:serine-type peptidase activity	GO:0006508:proteolysis
GL25671-R1_1	GO:0000166:nucleotide binding	GO:0003676:nucleic acid binding
GL25739-R1_1	GO:0016779:nucleotidyltransferase activity	GO:0008152:metabolic process
GL25748-R1_1	GO:0003676:nucleic acid binding	GO:0003677:DNA binding	GO:0005515:protein binding	GO:0005524:ATP binding	GO:0008270:zinc ion binding	GO:0016818:hydrolase activity, acting on acid anhydrides, in phosphorus-containing anhydrides
GL25771-R1_1	GO:0055085:transmembrane transport
GL25782-R1_1	GO:0008081:phosphoric diester hydrolase activity	GO:0006629:lipid metabolic process
GL25874-R1_1	GO:0016614:oxidoreductase activity, acting on CH-OH group of donors
GL25995-R1_1	GO:0004252:serine-type endopeptidase activity	GO:0008236:serine-type peptidase activity	GO:0006508:proteolysis
GL26025-R1_1	GO:0003824:catalytic activity
GL26036-R1_1	GO:0005576:extracellular region	GO:0003824:catalytic activity	GO:0004553:hydrolase activity, hydrolyzing O-glycosyl compounds	GO:0030248:cellulose binding	GO:0043169:cation binding	GO:0005975:carbohydrate metabolic process
GL26089-R1_1	GO:0016491:oxidoreductase activity	GO:0055114:oxidation reduction
GL26145-R1_1	GO:0005634:nucleus	GO:0003677:DNA binding	GO:0008270:zinc ion binding	GO:0006350:transcription
GL26523-R1_1	GO:0004190:aspartic-type endopeptidase activity	GO:0006508:proteolysis
GL26572-R1_1	GO:0016491:oxidoreductase activity	GO:0008152:metabolic process	GO:0055114:oxidation reduction
GL26577-R1_1	GO:0003824:catalytic activity
GL26613-R1_1	GO:0016787:hydrolase activity	GO:0008152:metabolic process
GL26628-R1_1	GO:0003824:catalytic activity	GO:0004553:hydrolase activity, hydrolyzing O-glycosyl compounds	GO:0043169:cation binding	GO:0005975:carbohydrate metabolic process
GL26629-R1_1	GO:0005515:protein binding	GO:0005524:ATP binding
GL26632-R1_1	GO:0003824:catalytic activity	GO:0005488:binding	GO:0016491:oxidoreductase activity	GO:0016615:malate dehydrogenase activity	GO:0016616:oxidoreductase activity, acting on the CH-OH group of donors, NAD or NADP as acceptor	GO:0030060:L-malate dehydrogenase activity	GO:0005975:carbohydrate metabolic process	GO:0006096:glycolysis	GO:0006108:malate metabolic process	GO:0008152:metabolic process	GO:0044262:cellular carbohydrate metabolic process	GO:0055114:oxidation reduction
GL26638-R1_1	GO:0004185:serine-type carboxypeptidase activity	GO:0006508:proteolysis
GL26646-R1_1	GO:0005488:binding
GL26657-R1_1	GO:0004853:uroporphyrinogen decarboxylase activity	GO:0006779:porphyrin biosynthetic process
GL26662-R1_1	GO:0007050:cell cycle arrest
GL26688-R1_1	GO:0003700:transcription factor activity	GO:0043565:sequence-specific DNA binding	GO:0046983:protein dimerization activity	GO:0006355:regulation of transcription, DNA-dependent
GL26735-R1_1	GO:0005524:ATP binding
GL26748-R1_1	GO:0005488:binding
GL26771-R1_1	GO:0004252:serine-type endopeptidase activity	GO:0006508:proteolysis
GL26776-R1_1	GO:0055085:transmembrane transport
GL26789-R1_1	GO:0003824:catalytic activity
GL26793-R1_1	GO:0005839:proteasome core complex	GO:0019773:proteasome core complex, alpha-subunit complex	GO:0004175:endopeptidase activity	GO:0004298:threonine-type endopeptidase activity	GO:0006511:ubiquitin-dependent protein catabolic process	GO:0051603:proteolysis involved in cellular protein catabolic process
GL26795-R1_1	GO:0009316:3-isopropylmalate dehydratase complex	GO:0003861:3-isopropylmalate dehydratase activity	GO:0016836:hydro-lyase activity	GO:0051539:4 iron, 4 sulfur cluster binding	GO:0008152:metabolic process	GO:0008652:cellular amino acid biosynthetic process	GO:0009098:leucine biosynthetic process
GL26798-R1_1	GO:0003677:DNA binding	GO:0003700:transcription factor activity	GO:0006355:regulation of transcription, DNA-dependent
GL26879-R1_1	GO:0005634:nucleus	GO:0003700:transcription factor activity	GO:0008270:zinc ion binding	GO:0006355:regulation of transcription, DNA-dependent
GL26998-R1_1	GO:0004871:signal transducer activity	GO:0019001:guanyl nucleotide binding	GO:0007186:G-protein coupled receptor protein signaling pathway
GL27011-R1_1	GO:0003824:catalytic activity	GO:0008152:metabolic process
GL27313-R1_1	GO:0005515:protein binding
GL27550-R1_1	GO:0004553:hydrolase activity, hydrolyzing O-glycosyl compounds	GO:0005975:carbohydrate metabolic process
GL27583-R1_1	GO:0005737:cytoplasm	GO:0005515:protein binding
GL27716-R1_1	GO:0005488:binding
GL27743-R1_1	GO:0000287:magnesium ion binding	GO:0004749:ribose phosphate diphosphokinase activity	GO:0009116:nucleoside metabolic process	GO:0009156:ribonucleoside monophosphate biosynthetic process	GO:0009165:nucleotide biosynthetic process	GO:0044249:cellular biosynthetic process
GL28004-R1_1	GO:0005622:intracellular	GO:0005840:ribosome	GO:0003723:RNA binding	GO:0003735:structural constituent of ribosome	GO:0006396:RNA processing	GO:0006412:translation
GL28062-R1_1	GO:0005622:intracellular	GO:0007165:signal transduction	GO:0007242:intracellular signaling cascade
GL28218-R1_1	GO:0004222:metalloendopeptidase activity	GO:0006508:proteolysis
GL28308-R1_1	GO:0005634:nucleus	GO:0003677:DNA binding	GO:0003700:transcription factor activity	GO:0008270:zinc ion binding	GO:0006350:transcription	GO:0006355:regulation of transcription, DNA-dependent
GL28554-R1_1	GO:0046872:metal ion binding	GO:0030001:metal ion transport
GL28695-R1_1	GO:0005743:mitochondrial inner membrane	GO:0007005:mitochondrion organization
GL28729-R1_1	GO:0016491:oxidoreductase activity	GO:0016614:oxidoreductase activity, acting on CH-OH group of donors	GO:0046872:metal ion binding	GO:0055114:oxidation reduction
GL28758-R1_1	GO:0004672:protein kinase activity	GO:0004674:protein serine/threonine kinase activity	GO:0005524:ATP binding	GO:0006468:protein amino acid phosphorylation
GL28936-R1_1	GO:0005634:nucleus	GO:0003677:DNA binding	GO:0008270:zinc ion binding	GO:0006350:transcription
GL28943-R1_1	GO:0004497:monooxygenase activity	GO:0005506:iron ion binding	GO:0009055:electron carrier activity	GO:0020037:heme binding	GO:0055114:oxidation reduction
GL28995-R1_1	GO:0005634:nucleus	GO:0030528:transcription regulator activity	GO:0045449:regulation of transcription
GL29219-R1_1	GO:0005634:nucleus	GO:0030528:transcription regulator activity	GO:0045449:regulation of transcription
GL29240-R1_1	GO:0004185:serine-type carboxypeptidase activity	GO:0006508:proteolysis
GL29255-R1_1	GO:0003824:catalytic activity	GO:0004553:hydrolase activity, hydrolyzing O-glycosyl compounds	GO:0043169:cation binding	GO:0005975:carbohydrate metabolic process
GL29262-R1_1	GO:0004185:serine-type carboxypeptidase activity	GO:0006508:proteolysis
GL29326-R1_1	GO:0003677:DNA binding
GL29350-R1_1	GO:0005524:ATP binding	GO:0031072:heat shock protein binding	GO:0051082:unfolded protein binding	GO:0006457:protein folding	GO:0009408:response to heat
GL29395-R1_1	GO:0003824:catalytic activity	GO:0016853:isomerase activity	GO:0030246:carbohydrate binding	GO:0005975:carbohydrate metabolic process
GL29440-R1_1	GO:0005618:cell wall	GO:0030599:pectinesterase activity	GO:0042545:cell wall modification
GL29514-R1_1	GO:0004672:protein kinase activity	GO:0004674:protein serine/threonine kinase activity	GO:0005524:ATP binding	GO:0006468:protein amino acid phosphorylation
GL29631-R1_1	GO:0004055:argininosuccinate synthase activity	GO:0005524:ATP binding	GO:0006526:arginine biosynthetic process
GL29681-R1_1	GO:0016020:membrane	GO:0000166:nucleotide binding	GO:0003676:nucleic acid binding
GL29687-R1_1	GO:0005634:nucleus	GO:0003677:DNA binding	GO:0003899:DNA-directed RNA polymerase activity	GO:0006350:transcription
GL29727-R1_1	GO:0004553:hydrolase activity, hydrolyzing O-glycosyl compounds	GO:0005975:carbohydrate metabolic process
GL29728-R1_1	GO:0016491:oxidoreductase activity	GO:0055114:oxidation reduction
GL29822-R1_1	GO:0003676:nucleic acid binding	GO:0008270:zinc ion binding
GL29873-R1_1	GO:0003824:catalytic activity	GO:0043169:cation binding	GO:0005975:carbohydrate metabolic process
GL29874-R1_1	GO:0004185:serine-type carboxypeptidase activity	GO:0006508:proteolysis
GL29877-R1_1	GO:0003824:catalytic activity	GO:0016810:hydrolase activity, acting on carbon-nitrogen (but not peptide) bonds	GO:0005975:carbohydrate metabolic process
GL29894-R1_1	GO:0003824:catalytic activity	GO:0005524:ATP binding	GO:0008152:metabolic process
GL29907-R1_1	GO:0003994:aconitate hydratase activity	GO:0051539:4 iron, 4 sulfur cluster binding	GO:0006099:tricarboxylic acid cycle	GO:0008152:metabolic process
GL29943-R1_1	GO:0005737:cytoplasm	GO:0003746:translation elongation factor activity	GO:0003924:GTPase activity	GO:0004672:protein kinase activity	GO:0004674:protein serine/threonine kinase activity	GO:0005524:ATP binding	GO:0005525:GTP binding	GO:0006414:translational elongation	GO:0006468:protein amino acid phosphorylation
GL29992-R1_1	GO:0005634:nucleus	GO:0003677:DNA binding	GO:0005524:ATP binding	GO:0008094:DNA-dependent ATPase activity	GO:0006259:DNA metabolic process	GO:0007131:reciprocal meiotic recombination
GL30020-R1_1	GO:0004553:hydrolase activity, hydrolyzing O-glycosyl compounds	GO:0005975:carbohydrate metabolic process
GL30044-R1_1	GO:0004491:methylmalonate-semialdehyde dehydrogenase (acylating) activity	GO:0016491:oxidoreductase activity	GO:0006573:valine metabolic process	GO:0008152:metabolic process	GO:0055114:oxidation reduction
GL30063-R1_1	GO:0019008:molybdopterin synthase complex	GO:0003824:catalytic activity	GO:0046872:metal ion binding	GO:0051536:iron-sulfur cluster binding	GO:0051539:4 iron, 4 sulfur cluster binding	GO:0006777:Mo-molybdopterin cofactor biosynthetic process	GO:0008152:metabolic process
GL30073-R1_1	GO:0005622:intracellular	GO:0003676:nucleic acid binding	GO:0008270:zinc ion binding
GL30085-R1_1	GO:0016021:integral to membrane	GO:0005381:iron ion transmembrane transporter activity	GO:0006826:iron ion transport
GL30087-R1_1	GO:0003824:catalytic activity	GO:0004553:hydrolase activity, hydrolyzing O-glycosyl compounds	GO:0043169:cation binding	GO:0005975:carbohydrate metabolic process
GL30102-R1_1	GO:0005694:chromosome	GO:0005515:protein binding	GO:0005524:ATP binding	GO:0051276:chromosome organization
GL30114-R1_1	GO:0000015:phosphopyruvate hydratase complex	GO:0000287:magnesium ion binding	GO:0004634:phosphopyruvate hydratase activity	GO:0006096:glycolysis
GL30116-R1_1	GO:0004553:hydrolase activity, hydrolyzing O-glycosyl compounds	GO:0005975:carbohydrate metabolic process
GL30117-R1_1	GO:0004553:hydrolase activity, hydrolyzing O-glycosyl compounds	GO:0005975:carbohydrate metabolic process
GL30119-R1_1	GO:0016787:hydrolase activity
GL30127-R1_1	GO:0000166:nucleotide binding	GO:0005524:ATP binding	GO:0016887:ATPase activity	GO:0017111:nucleoside-triphosphatase activity
GL30143-R1_1	GO:0005839:proteasome core complex	GO:0019773:proteasome core complex, alpha-subunit complex	GO:0004175:endopeptidase activity	GO:0004298:threonine-type endopeptidase activity	GO:0006511:ubiquitin-dependent protein catabolic process	GO:0051603:proteolysis involved in cellular protein catabolic process
GL30164-R1_1	GO:0005488:binding
GL30169-R1_1	GO:0005488:binding	GO:0008237:metallopeptidase activity	GO:0008270:zinc ion binding	GO:0006508:proteolysis	GO:0019370:leukotriene biosynthetic process
GL30174-R1_1	GO:0016491:oxidoreductase activity	GO:0008152:metabolic process	GO:0055114:oxidation reduction
GL30206-R1_1	GO:0003824:catalytic activity	GO:0005488:binding	GO:0016491:oxidoreductase activity	GO:0008152:metabolic process	GO:0055114:oxidation reduction
GL30236-R1_1	GO:0016614:oxidoreductase activity, acting on CH-OH group of donors	GO:0050660:FAD binding	GO:0006066:alcohol metabolic process
GL30253-R1_1	GO:0000166:nucleotide binding	GO:0005515:protein binding	GO:0005524:ATP binding	GO:0017111:nucleoside-triphosphatase activity	GO:0019538:protein metabolic process
GL30292-R1_1	GO:0016810:hydrolase activity, acting on carbon-nitrogen (but not peptide) bonds	GO:0006807:nitrogen compound metabolic process
GL30332-R1_1	GO:0003991:acetylglutamate kinase activity	GO:0008080:N-acetyltransferase activity	GO:0006526:arginine biosynthetic process	GO:0008152:metabolic process
GL30342-R1_1	GO:0003723:RNA binding	GO:0033897:ribonuclease T2 activity
GL30348-R1_1	GO:0005737:cytoplasm	GO:0000287:magnesium ion binding	GO:0004427:inorganic diphosphatase activity	GO:0006796:phosphate metabolic process
GL30351-R1_1	GO:0004553:hydrolase activity, hydrolyzing O-glycosyl compounds	GO:0005975:carbohydrate metabolic process
GL30392-R1_1	GO:0016998:cell wall macromolecule catabolic process
GL30393-R1_1	GO:0016998:cell wall macromolecule catabolic process
GL30395-R1_1	GO:0005622:intracellular	GO:0005840:ribosome	GO:0003735:structural constituent of ribosome	GO:0006412:translation
GL30426-R1_1	GO:0003824:catalytic activity	GO:0008152:metabolic process
GL30440-R1_1	GO:0004672:protein kinase activity	GO:0004674:protein serine/threonine kinase activity	GO:0005524:ATP binding	GO:0006468:protein amino acid phosphorylation
GL30460-R1_1	GO:0016020:membrane	GO:0000166:nucleotide binding	GO:0005524:ATP binding	GO:0016887:ATPase activity	GO:0017111:nucleoside-triphosphatase activity	GO:0006810:transport
GL30499-R1_1	GO:0003824:catalytic activity	GO:0010181:FMN binding	GO:0016491:oxidoreductase activity	GO:0020037:heme binding	GO:0008152:metabolic process	GO:0055114:oxidation reduction
GL30535-R1_1	GO:0016787:hydrolase activity
GL30578-R1_1	GO:0016787:hydrolase activity	GO:0016813:hydrolase activity, acting on carbon-nitrogen (but not peptide) bonds, in linear amidines	GO:0046872:metal ion binding
GL30599-R1_1	GO:0005634:nucleus	GO:0003677:DNA binding	GO:0008270:zinc ion binding	GO:0006350:transcription
GL30619-R1_1	GO:0005622:intracellular	GO:0003723:RNA binding	GO:0005488:binding	GO:0006396:RNA processing
GL30655-R1_1	GO:0003993:acid phosphatase activity
GL30677-R1_1	GO:0016787:hydrolase activity
GL30680-R1_1	GO:0000287:magnesium ion binding	GO:0003824:catalytic activity	GO:0004743:pyruvate kinase activity	GO:0030955:potassium ion binding	GO:0006096:glycolysis
GL30690-R1_1	GO:0005515:protein binding	GO:0005524:ATP binding	GO:0008270:zinc ion binding	GO:0016307:phosphatidylinositol phosphate kinase activity	GO:0044267:cellular protein metabolic process	GO:0046488:phosphatidylinositol metabolic process
GL30704-R1_1	GO:0005783:endoplasmic reticulum	GO:0003924:GTPase activity	GO:0005509:calcium ion binding	GO:0005525:GTP binding	GO:0051082:unfolded protein binding	GO:0006457:protein folding
GL30705-R1_1	GO:0016020:membrane	GO:0016021:integral to membrane	GO:0000166:nucleotide binding	GO:0005524:ATP binding	GO:0016887:ATPase activity	GO:0017111:nucleoside-triphosphatase activity	GO:0042626:ATPase activity, coupled to transmembrane movement of substances	GO:0006810:transport
GL30783-R1_1	GO:0005634:nucleus	GO:0003677:DNA binding	GO:0008270:zinc ion binding	GO:0006350:transcription
GL30785-R1_1	GO:0003824:catalytic activity	GO:0005975:carbohydrate metabolic process
GL30808-R1_1	GO:0004001:adenosine kinase activity	GO:0006166:purine ribonucleoside salvage
GL30823-R1_1	GO:0016998:cell wall macromolecule catabolic process
GL30851-R1_1	GO:0005665:DNA-directed RNA polymerase II, core complex	GO:0003677:DNA binding	GO:0003899:DNA-directed RNA polymerase activity	GO:0006350:transcription	GO:0006366:transcription from RNA polymerase II promoter
GL30857-R1_1	GO:0005524:ATP binding	GO:0030983:mismatched DNA binding	GO:0006298:mismatch repair
GL30863-R1_1	GO:0005643:nuclear pore	GO:0006810:transport
GL30866-R1_1	GO:0004842:ubiquitin-protein ligase activity	GO:0008270:zinc ion binding	GO:0030163:protein catabolic process
GL30867-R1_1	GO:0003993:acid phosphatase activity
GL30887-R1_1	GO:0005737:cytoplasm	GO:0003824:catalytic activity	GO:0004619:phosphoglycerate mutase activity	GO:0030145:manganese ion binding	GO:0046872:metal ion binding	GO:0006007:glucose catabolic process	GO:0008152:metabolic process
GL30909-R1_1	GO:0003824:catalytic activity	GO:0004553:hydrolase activity, hydrolyzing O-glycosyl compounds	GO:0005975:carbohydrate metabolic process	GO:0008152:metabolic process
GL31041-R1_1	GO:0003676:nucleic acid binding	GO:0008270:zinc ion binding
GL31059-R1_1	GO:0003824:catalytic activity	GO:0030246:carbohydrate binding	GO:0043169:cation binding	GO:0005975:carbohydrate metabolic process
GL31162-R1_1	GO:0005488:binding	GO:0016773:phosphotransferase activity, alcohol group as acceptor
GL31170-R1_1	GO:0005622:intracellular	GO:0005525:GTP binding
GL31194-R1_1	GO:0000166:nucleotide binding
GL31224-R1_1	GO:0020037:heme binding
GL31252-R1_1	GO:0019904:protein domain specific binding
GL31263-R1_1	GO:0005622:intracellular	GO:0005096:GTPase activator activity	GO:0007165:signal transduction	GO:0051056:regulation of small GTPase mediated signal transduction
GL31293-R1_1	GO:0003676:nucleic acid binding
GL31360-R1_1	GO:0005737:cytoplasm	GO:0000287:magnesium ion binding	GO:0003862:3-isopropylmalate dehydrogenase activity	GO:0016616:oxidoreductase activity, acting on the CH-OH group of donors, NAD or NADP as acceptor	GO:0051287:NAD or NADH binding	GO:0009098:leucine biosynthetic process	GO:0055114:oxidation reduction
GL31378-R1_1	GO:0004221:ubiquitin thiolesterase activity	GO:0006511:ubiquitin-dependent protein catabolic process
GL31380-R1_1	GO:0005622:intracellular	GO:0005840:ribosome	GO:0003735:structural constituent of ribosome	GO:0006412:translation
GL31395-R1_1	GO:0005759:mitochondrial matrix	GO:0003842:1-pyrroline-5-carboxylate dehydrogenase activity	GO:0016491:oxidoreductase activity	GO:0006561:proline biosynthetic process	GO:0008152:metabolic process	GO:0055114:oxidation reduction
GL31396-R1_1	GO:0004252:serine-type endopeptidase activity	GO:0008236:serine-type peptidase activity	GO:0006508:proteolysis
GL31397-R1_1	GO:0000166:nucleotide binding	GO:0003676:nucleic acid binding
GL31401-R1_1	GO:0003993:acid phosphatase activity
GL31410-R1_1	GO:0003913:DNA photolyase activity	GO:0006281:DNA repair
GL31415-R1_1	GO:0005622:intracellular	GO:0005840:ribosome	GO:0003735:structural constituent of ribosome	GO:0006412:translation
GL31420-R1_1	GO:0004190:aspartic-type endopeptidase activity	GO:0006508:proteolysis
GL31426-R1_1	GO:0005622:intracellular	GO:0005840:ribosome	GO:0003735:structural constituent of ribosome	GO:0008097:5S rRNA binding	GO:0006412:translation
GL31448-R1_1	GO:0005839:proteasome core complex	GO:0004298:threonine-type endopeptidase activity	GO:0051603:proteolysis involved in cellular protein catabolic process
GL31449-R1_1	GO:0005839:proteasome core complex	GO:0004175:endopeptidase activity	GO:0004298:threonine-type endopeptidase activity	GO:0051603:proteolysis involved in cellular protein catabolic process
GL31495-R1_1	GO:0005634:nucleus	GO:0003677:DNA binding	GO:0005524:ATP binding	GO:0006260:DNA replication	GO:0006270:DNA replication initiation
GL31548-R1_1	GO:0005737:cytoplasm	GO:0008239:dipeptidyl-peptidase activity	GO:0006508:proteolysis
GL31549-R1_1	GO:0003993:acid phosphatase activity
GL31587-R1_1	GO:0003824:catalytic activity	GO:0004345:glucose-6-phosphate dehydrogenase activity	GO:0005488:binding	GO:0006006:glucose metabolic process	GO:0008152:metabolic process	GO:0055114:oxidation reduction
GL31673-R1_1	GO:0004672:protein kinase activity	GO:0004674:protein serine/threonine kinase activity	GO:0005524:ATP binding	GO:0006468:protein amino acid phosphorylation
