# Supplementary material for: Proteome Exploration to Provide a Resource for the Investigation of Ganoderma lucidum
Source: PLoS One. 2015 Mar 10;10(3):e0119439. doi: 10.1371/journal.pone.0119439 (PMC4355618; doi:10.1371/journal.pone.0119439)
Supplement: S3 Table — COG annotations for 357 proteins were classified into 22 sub-categories. (XLSX) [file pone.0119439.s003.xlsx]

## Sheet: COG
Protein ID	COG ID	COG description
GL21554-R1_1	COG5161	A:RNA processing and modification
GL24769-R1_1	COG5623	A:RNA processing and modification
GL26114-R1_1	COG5180	A:RNA processing and modification
GL21711-R1_1	COG5262	B:Chromatin structure and dynamics
GL21891-R1_1	COG2036	B:Chromatin structure and dynamics
GL24012-R1_1	COG5076	B:Chromatin structure and dynamics
GL29326-R1_1	COG5076	B:Chromatin structure and dynamics
GL21689-R1_1	COG5032	B:Chromatin structure and dynamics
GL31162-R1_1	COG5032	B:Chromatin structure and dynamics
GL16611-R1_1	COG1894	C:Energy production and conversion
GL17816-R1_1	COG1053	C:Energy production and conversion
GL17889-R1_1	COG1804	C:Energy production and conversion
GL18572-R1_1	COG1048	C:Energy production and conversion
GL18722-R1_1	COG0056	C:Energy production and conversion
GL20259-R1_1	COG0372	C:Energy production and conversion
GL21673-R1_1	COG1038	C:Energy production and conversion
GL22137-R1_1	COG0045	C:Energy production and conversion
GL22647-R1_1	COG0508	C:Energy production and conversion
GL22863-R1_1	COG1249	C:Energy production and conversion
GL23356-R1_1	COG1012	C:Energy production and conversion
GL23379-R1_1	COG2421	C:Energy production and conversion
GL23590-R1_1	COG2224	C:Energy production and conversion
GL23954-R1_1	COG1156	C:Energy production and conversion
GL24246-R1_1	COG0277	C:Energy production and conversion
GL24555-R1_1	COG0372	C:Energy production and conversion
GL24652-R1_1	COG0055	C:Energy production and conversion
GL24786-R1_1	COG0277	C:Energy production and conversion
GL24789-R1_1	COG0277	C:Energy production and conversion
GL24805-R1_1	COG0277	C:Energy production and conversion
GL24807-R1_1	COG0277	C:Energy production and conversion
GL25059-R1_1	COG0371	C:Energy production and conversion
GL25620-R1_1	COG1866	C:Energy production and conversion
GL26572-R1_1	COG1012	C:Energy production and conversion
GL26632-R1_1	COG0039	C:Energy production and conversion
GL28729-R1_1	COG0371	C:Energy production and conversion
GL29894-R1_1	COG0045	C:Energy production and conversion
GL29907-R1_1	COG1048	C:Energy production and conversion
GL30044-R1_1	COG1012	C:Energy production and conversion
GL30174-R1_1	COG1012	C:Energy production and conversion
GL30348-R1_1	COG0221	C:Energy production and conversion
GL30499-R1_1	COG1304	C:Energy production and conversion
GL31395-R1_1	COG1012	C:Energy production and conversion
GL31360-R1_1	COG0473	C:Energy production and conversion
GL20007-R1_1	COG1052	C:Energy production and conversion
GL21563-R1_1	COG1052	C:Energy production and conversion
GL31224-R1_1	COG5274	C:Energy production and conversion
GL24368-R1_1	COG0604	C:Energy production and conversion
GL24774-R1_1	COG0604	C:Energy production and conversion
GL23254-R1_1	COG0654	C:Energy production and conversion
GL23376-R1_1	COG0654	C:Energy production and conversion
GL23110-R1_1	COG1196	D:Cell cycle control, cell division, chromosome partitioning
GL30102-R1_1	COG1196	D:Cell cycle control, cell division, chromosome partitioning
GL27313-R1_1	COG5184	D:Cell cycle control, cell division, chromosome partitioning
GL21689-R1_1	COG5032	D:Cell cycle control, cell division, chromosome partitioning
GL31162-R1_1	COG5032	D:Cell cycle control, cell division, chromosome partitioning
GL31360-R1_1	COG0473	E:Amino acid transport and metabolism
GL15096-R1_1	COG2939	E:Amino acid transport and metabolism
GL15303-R1_1	COG0624	E:Amino acid transport and metabolism
GL15974-R1_1	COG4359	E:Amino acid transport and metabolism
GL16427-R1_1	COG2939	E:Amino acid transport and metabolism
GL16646-R1_1	COG0006	E:Amino acid transport and metabolism
GL17006-R1_1	COG0079	E:Amino acid transport and metabolism
GL17913-R1_1	COG2939	E:Amino acid transport and metabolism
GL18408-R1_1	COG2939	E:Amino acid transport and metabolism
GL18921-R1_1	COG2303	E:Amino acid transport and metabolism
GL19766-R1_1	COG0119	E:Amino acid transport and metabolism
GL20235-R1_1	COG0134	E:Amino acid transport and metabolism
GL20464-R1_1	COG1506	E:Amino acid transport and metabolism
GL20747-R1_1	COG2755	E:Amino acid transport and metabolism
GL20907-R1_1	COG2939	E:Amino acid transport and metabolism
GL20925-R1_1	COG0624	E:Amino acid transport and metabolism
GL21076-R1_1	COG2939	E:Amino acid transport and metabolism
GL21141-R1_1	COG2303	E:Amino acid transport and metabolism
GL21361-R1_1	COG0722	E:Amino acid transport and metabolism
GL21710-R1_1	COG0624	E:Amino acid transport and metabolism
GL21921-R1_1	COG0075	E:Amino acid transport and metabolism
GL22111-R1_1	COG1748	E:Amino acid transport and metabolism
GL22182-R1_1	COG2755	E:Amino acid transport and metabolism
GL22256-R1_1	COG2303	E:Amino acid transport and metabolism
GL22918-R1_1	COG0624	E:Amino acid transport and metabolism
GL23384-R1_1	COG0346	E:Amino acid transport and metabolism
GL23666-R1_1	COG1506	E:Amino acid transport and metabolism
GL23813-R1_1	COG0624	E:Amino acid transport and metabolism
GL24695-R1_1	COG2303	E:Amino acid transport and metabolism
GL24792-R1_1	COG0133	E:Amino acid transport and metabolism
GL25071-R1_1	COG0010	E:Amino acid transport and metabolism
GL25583-R1_1	COG2303	E:Amino acid transport and metabolism
GL26638-R1_1	COG2939	E:Amino acid transport and metabolism
GL26771-R1_1	COG1505	E:Amino acid transport and metabolism
GL26795-R1_1	COG0065	E:Amino acid transport and metabolism
GL28218-R1_1	COG0339	E:Amino acid transport and metabolism
GL29240-R1_1	COG2939	E:Amino acid transport and metabolism
GL29262-R1_1	COG2939	E:Amino acid transport and metabolism
GL29631-R1_1	COG0137	E:Amino acid transport and metabolism
GL29874-R1_1	COG2939	E:Amino acid transport and metabolism
GL30169-R1_1	COG0308	E:Amino acid transport and metabolism
GL30236-R1_1	COG2303	E:Amino acid transport and metabolism
GL30332-R1_1	COG5630	E:Amino acid transport and metabolism
GL30578-R1_1	COG0010	E:Amino acid transport and metabolism
GL19372-R1_1	COG0129	E:Amino acid transport and metabolism
GL18875-R1_1	COG0146	E:Amino acid transport and metabolism
GL22226-R1_1	COG0145	E:Amino acid transport and metabolism
GL27743-R1_1	COG0462	E:Amino acid transport and metabolism
GL23073-R1_1	COG0477	E:Amino acid transport and metabolism
GL25771-R1_1	COG0477	E:Amino acid transport and metabolism
GL20473-R1_1	COG0005	F:Nucleotide transport and metabolism
GL27743-R1_1	COG0462	F:Nucleotide transport and metabolism
GL24872-R1_1	COG0402	F:Nucleotide transport and metabolism
GL19372-R1_1	COG0129	G:Carbohydrate transport and metabolism
GL15164-R1_1	COG3507	G:Carbohydrate transport and metabolism
GL15754-R1_1	COG2376	G:Carbohydrate transport and metabolism
GL15780-R1_1	COG3507	G:Carbohydrate transport and metabolism
GL16615-R1_1	COG1874	G:Carbohydrate transport and metabolism
GL18249-R1_1	COG3537	G:Carbohydrate transport and metabolism
GL18425-R1_1	COG2017	G:Carbohydrate transport and metabolism
GL19093-R1_1	COG1472	G:Carbohydrate transport and metabolism
GL19708-R1_1	COG1472	G:Carbohydrate transport and metabolism
GL20229-R1_1	COG3693	G:Carbohydrate transport and metabolism
GL20609-R1_1	COG3537	G:Carbohydrate transport and metabolism
GL21223-R1_1	COG0120	G:Carbohydrate transport and metabolism
GL21313-R1_1	COG0057	G:Carbohydrate transport and metabolism
GL21375-R1_1	COG0058	G:Carbohydrate transport and metabolism
GL22147-R1_1	COG3325	G:Carbohydrate transport and metabolism
GL22188-R1_1	COG3325	G:Carbohydrate transport and metabolism
GL22212-R1_1	COG0176	G:Carbohydrate transport and metabolism
GL22445-R1_1	COG2273	G:Carbohydrate transport and metabolism
GL22886-R1_1	COG1472	G:Carbohydrate transport and metabolism
GL23290-R1_1	COG1874	G:Carbohydrate transport and metabolism
GL23422-R1_1	COG3537	G:Carbohydrate transport and metabolism
GL23580-R1_1	COG3387	G:Carbohydrate transport and metabolism
GL23600-R1_1	COG3387	G:Carbohydrate transport and metabolism
GL24030-R1_1	COG2730	G:Carbohydrate transport and metabolism
GL24039-R1_1	COG2723	G:Carbohydrate transport and metabolism
GL24125-R1_1	COG3325	G:Carbohydrate transport and metabolism
GL24196-R1_1	COG2730	G:Carbohydrate transport and metabolism
GL24280-R1_1	COG0033	G:Carbohydrate transport and metabolism
GL24346-R1_1	COG3525	G:Carbohydrate transport and metabolism
GL24347-R1_1	COG3525	G:Carbohydrate transport and metabolism
GL24361-R1_1	COG1626	G:Carbohydrate transport and metabolism
GL24376-R1_1	COG3325	G:Carbohydrate transport and metabolism
GL24712-R1_1	COG5297	G:Carbohydrate transport and metabolism
GL25075-R1_1	COG2273	G:Carbohydrate transport and metabolism
GL25283-R1_1	COG3934	G:Carbohydrate transport and metabolism
GL25288-R1_1	COG0363	G:Carbohydrate transport and metabolism
GL25627-R1_1	COG3325	G:Carbohydrate transport and metabolism
GL25739-R1_1	COG4284	G:Carbohydrate transport and metabolism
GL26036-R1_1	COG3693	G:Carbohydrate transport and metabolism
GL27550-R1_1	COG1472	G:Carbohydrate transport and metabolism
GL29257-R1_1	COG3537	G:Carbohydrate transport and metabolism
GL29258-R1_1	COG3537	G:Carbohydrate transport and metabolism
GL29395-R1_1	COG0676	G:Carbohydrate transport and metabolism
GL29877-R1_1	COG0726	G:Carbohydrate transport and metabolism
GL29980-R1_1	COG2273	G:Carbohydrate transport and metabolism
GL30020-R1_1	COG1501	G:Carbohydrate transport and metabolism
GL30087-R1_1	COG2730	G:Carbohydrate transport and metabolism
GL30114-R1_1	COG0148	G:Carbohydrate transport and metabolism
GL30116-R1_1	COG1501	G:Carbohydrate transport and metabolism
GL30117-R1_1	COG1501	G:Carbohydrate transport and metabolism
GL30680-R1_1	COG0469	G:Carbohydrate transport and metabolism
GL30808-R1_1	COG0524	G:Carbohydrate transport and metabolism
GL30887-R1_1	COG0696	G:Carbohydrate transport and metabolism
GL30925-R1_1	COG1501	G:Carbohydrate transport and metabolism
GL31059-R1_1	COG0366	G:Carbohydrate transport and metabolism
GL31587-R1_1	COG0364	G:Carbohydrate transport and metabolism
GL23073-R1_1	COG0477	G:Carbohydrate transport and metabolism
GL25771-R1_1	COG0477	G:Carbohydrate transport and metabolism
GL20007-R1_1	COG1052	H:Coenzyme transport and metabolism
GL21563-R1_1	COG1052	H:Coenzyme transport and metabolism
GL17501-R1_1	COG0499	H:Coenzyme transport and metabolism
GL20401-R1_1	COG0156	H:Coenzyme transport and metabolism
GL24644-R1_1	COG0192	H:Coenzyme transport and metabolism
GL25499-R1_1	COG0142	H:Coenzyme transport and metabolism
GL26657-R1_1	COG0407	H:Coenzyme transport and metabolism
GL30063-R1_1	COG2896	H:Coenzyme transport and metabolism
GL23254-R1_1	COG0654	H:Coenzyme transport and metabolism
GL23376-R1_1	COG0654	H:Coenzyme transport and metabolism
GL31224-R1_1	COG5274	I:Lipid transport and metabolism
GL15153-R1_1	COG0688	I:Lipid transport and metabolism
GL18309-R1_1	COG0688	I:Lipid transport and metabolism
GL21959-R1_1	COG0511	I:Lipid transport and metabolism
GL22223-R1_1	COG3239	I:Lipid transport and metabolism
GL25304-R1_1	COG3407	I:Lipid transport and metabolism
GL26613-R1_1	COG0657	I:Lipid transport and metabolism
GL30426-R1_1	COG1024	I:Lipid transport and metabolism
GL30719-R1_1	COG2272	I:Lipid transport and metabolism
GL22478-R1_1	COG1028	I:Lipid transport and metabolism
GL24358-R1_1	COG1028	I:Lipid transport and metabolism
GL25540-R1_1	COG1028	I:Lipid transport and metabolism
GL30206-R1_1	COG1028	I:Lipid transport and metabolism
GL15702-R1_1	COG0615	I:Lipid transport and metabolism
GL16996-R1_1	COG2157	J:Translation, ribosomal structure and biogenesis
GL17558-R1_1	COG0012	J:Translation, ribosomal structure and biogenesis
GL18165-R1_1	COG1727	J:Translation, ribosomal structure and biogenesis
GL20650-R1_1	COG0154	J:Translation, ribosomal structure and biogenesis
GL20789-R1_1	COG0480	J:Translation, ribosomal structure and biogenesis
GL21094-R1_1	COG1358	J:Translation, ribosomal structure and biogenesis
GL21206-R1_1	COG0441	J:Translation, ribosomal structure and biogenesis
GL21282-R1_1	COG2092	J:Translation, ribosomal structure and biogenesis
GL21757-R1_1	COG0101	J:Translation, ribosomal structure and biogenesis
GL22494-R1_1	COG0018	J:Translation, ribosomal structure and biogenesis
GL22716-R1_1	COG0089	J:Translation, ribosomal structure and biogenesis
GL23016-R1_1	COG1471	J:Translation, ribosomal structure and biogenesis
GL23804-R1_1	COG0251	J:Translation, ribosomal structure and biogenesis
GL23841-R1_1	COG0097	J:Translation, ribosomal structure and biogenesis
GL24192-R1_1	COG1976	J:Translation, ribosomal structure and biogenesis
GL24500-R1_1	COG0008	J:Translation, ribosomal structure and biogenesis
GL24546-R1_1	COG1841	J:Translation, ribosomal structure and biogenesis
GL28004-R1_1	COG0081	J:Translation, ribosomal structure and biogenesis
GL29943-R1_1	COG5256	J:Translation, ribosomal structure and biogenesis
GL30395-R1_1	COG1383	J:Translation, ribosomal structure and biogenesis
GL30704-R1_1	COG0480	J:Translation, ribosomal structure and biogenesis
GL31380-R1_1	COG2163	J:Translation, ribosomal structure and biogenesis
GL31415-R1_1	COG2163	J:Translation, ribosomal structure and biogenesis
GL31426-R1_1	COG0256	J:Translation, ribosomal structure and biogenesis
GL22318-R2_1	COG2125	J:Translation, ribosomal structure and biogenesis
GL25255-R2_1	COG0182	J:Translation, ribosomal structure and biogenesis
GL24012-R1_1	COG5076	K:Transcription
GL29326-R1_1	COG5076	K:Transcription
GL23171-R1_1	COG1958	K:Transcription
GL29219-R1_1	COG5665	K:Transcription
GL29687-R1_1	COG5111	K:Transcription
GL30851-R1_1	COG0086	K:Transcription
GL21345-R1_1	COG0553	K:Transcription
GL21379-R1_1	COG0553	K:Transcription
GL25748-R1_1	COG0553	K:Transcription
GL15280-R1_1	COG0515	K:Transcription
GL19461-R1_1	COG0515	K:Transcription
GL22506-R1_1	COG0515	K:Transcription
GL25265-R1_1	COG0515	K:Transcription
GL25358-R1_1	COG0515	K:Transcription
GL28758-R1_1	COG0515	K:Transcription
GL29514-R1_1	COG0515	K:Transcription
GL30440-R1_1	COG0515	K:Transcription
GL31673-R1_1	COG0515	K:Transcription
GL21345-R1_1	COG0553	L:Replication, recombination and repair
GL21379-R1_1	COG0553	L:Replication, recombination and repair
GL25748-R1_1	COG0553	L:Replication, recombination and repair
GL23739-R1_1	COG5214	L:Replication, recombination and repair
GL25314-R1_1	COG2256	L:Replication, recombination and repair
GL27072-R1_1	COG0507	L:Replication, recombination and repair
GL29992-R1_1	COG0468	L:Replication, recombination and repair
GL30857-R1_1	COG0249	L:Replication, recombination and repair
GL31410-R1_1	COG0415	L:Replication, recombination and repair
GL31495-R1_1	COG1241	L:Replication, recombination and repair
GL15280-R1_1	COG0515	L:Replication, recombination and repair
GL19461-R1_1	COG0515	L:Replication, recombination and repair
GL22506-R1_1	COG0515	L:Replication, recombination and repair
GL25265-R1_1	COG0515	L:Replication, recombination and repair
GL25358-R1_1	COG0515	L:Replication, recombination and repair
GL28758-R1_1	COG0515	L:Replication, recombination and repair
GL29514-R1_1	COG0515	L:Replication, recombination and repair
GL30440-R1_1	COG0515	L:Replication, recombination and repair
GL31673-R1_1	COG0515	L:Replication, recombination and repair
GL21689-R1_1	COG5032	L:Replication, recombination and repair
GL31162-R1_1	COG5032	L:Replication, recombination and repair
GL20810-R1_1	COG0438	M:Cell wall/membrane/envelope biogenesis
GL20928-R1_1	COG1089	M:Cell wall/membrane/envelope biogenesis
GL20947-R1_1	COG5434	M:Cell wall/membrane/envelope biogenesis
GL23795-R1_1	COG5520	M:Cell wall/membrane/envelope biogenesis
GL23866-R1_1	COG5520	M:Cell wall/membrane/envelope biogenesis
GL25613-R1_1	COG1215	M:Cell wall/membrane/envelope biogenesis
GL15702-R1_1	COG0615	M:Cell wall/membrane/envelope biogenesis
GL16366-R1_1	COG4934	O:Posttranslational modification, protein turnover, chaperones
GL18336-R1_1	COG4934	O:Posttranslational modification, protein turnover, chaperones
GL19114-R1_1	COG4934	O:Posttranslational modification, protein turnover, chaperones
GL20166-R1_1	COG0443	O:Posttranslational modification, protein turnover, chaperones
GL20584-R1_1	COG0464	O:Posttranslational modification, protein turnover, chaperones
GL21226-R1_1	COG0678	O:Posttranslational modification, protein turnover, chaperones
GL21580-R1_1	COG0443	O:Posttranslational modification, protein turnover, chaperones
GL21688-R1_1	COG4934	O:Posttranslational modification, protein turnover, chaperones
GL22010-R1_1	COG0625	O:Posttranslational modification, protein turnover, chaperones
GL22216-R1_1	COG0638	O:Posttranslational modification, protein turnover, chaperones
GL23234-R1_1	COG0638	O:Posttranslational modification, protein turnover, chaperones
GL23262-R1_1	COG5078	O:Posttranslational modification, protein turnover, chaperones
GL23281-R1_1	COG0071	O:Posttranslational modification, protein turnover, chaperones
GL23431-R1_1	COG0464	O:Posttranslational modification, protein turnover, chaperones
GL23436-R1_1	COG0443	O:Posttranslational modification, protein turnover, chaperones
GL23700-R1_1	COG0625	O:Posttranslational modification, protein turnover, chaperones
GL23773-R1_1	COG5113	O:Posttranslational modification, protein turnover, chaperones
GL24381-R1_1	COG0492	O:Posttranslational modification, protein turnover, chaperones
GL24519-R1_1	COG5187	O:Posttranslational modification, protein turnover, chaperones
GL24568-R1_1	COG0464	O:Posttranslational modification, protein turnover, chaperones
GL24688-R1_1	COG0443	O:Posttranslational modification, protein turnover, chaperones
GL24828-R1_1	COG1222	O:Posttranslational modification, protein turnover, chaperones
GL25500-R1_1	COG0459	O:Posttranslational modification, protein turnover, chaperones
GL25668-R1_1	COG4934	O:Posttranslational modification, protein turnover, chaperones
GL25995-R1_1	COG4934	O:Posttranslational modification, protein turnover, chaperones
GL26735-R1_1	COG0465	O:Posttranslational modification, protein turnover, chaperones
GL26793-R1_1	COG0638	O:Posttranslational modification, protein turnover, chaperones
GL29350-R1_1	COG0484	O:Posttranslational modification, protein turnover, chaperones
GL29681-R1_1	COG0330	O:Posttranslational modification, protein turnover, chaperones
GL30143-R1_1	COG0638	O:Posttranslational modification, protein turnover, chaperones
GL30253-R1_1	COG0542	O:Posttranslational modification, protein turnover, chaperones
GL31086-R1_1	COG5272	O:Posttranslational modification, protein turnover, chaperones
GL31396-R1_1	COG4934	O:Posttranslational modification, protein turnover, chaperones
GL31448-R1_1	COG0638	O:Posttranslational modification, protein turnover, chaperones
GL31449-R1_1	COG0638	O:Posttranslational modification, protein turnover, chaperones
GL23073-R1_1	COG0477	P:Inorganic ion transport and metabolism
GL25771-R1_1	COG0477	P:Inorganic ion transport and metabolism
GL18952-R1_1	COG0369	P:Inorganic ion transport and metabolism
GL19968-R1_1	COG2837	P:Inorganic ion transport and metabolism
GL20529-R1_1	COG0605	P:Inorganic ion transport and metabolism
GL22189-R1_1	COG0753	P:Inorganic ion transport and metabolism
GL24589-R1_1	COG3540	P:Inorganic ion transport and metabolism
GL25409-R1_1	COG0038	P:Inorganic ion transport and metabolism
GL24589-R2_1	COG3540	P:Inorganic ion transport and metabolism
GL18875-R1_1	COG0146	Q:Secondary metabolites biosynthesis, transport and catabolism
GL22226-R1_1	COG0145	Q:Secondary metabolites biosynthesis, transport and catabolism
GL22478-R1_1	COG1028	Q:Secondary metabolites biosynthesis, transport and catabolism
GL24358-R1_1	COG1028	Q:Secondary metabolites biosynthesis, transport and catabolism
GL25540-R1_1	COG1028	Q:Secondary metabolites biosynthesis, transport and catabolism
GL30206-R1_1	COG1028	Q:Secondary metabolites biosynthesis, transport and catabolism
GL15598-R1_1	COG1228	Q:Secondary metabolites biosynthesis, transport and catabolism
GL16398-R1_1	COG2132	Q:Secondary metabolites biosynthesis, transport and catabolism
GL19767-R1_1	COG0179	Q:Secondary metabolites biosynthesis, transport and catabolism
GL21056-R1_1	COG2124	Q:Secondary metabolites biosynthesis, transport and catabolism
GL21497-R1_1	COG2132	Q:Secondary metabolites biosynthesis, transport and catabolism
GL22795-R1_1	COG2124	Q:Secondary metabolites biosynthesis, transport and catabolism
GL22942-R1_1	COG2124	Q:Secondary metabolites biosynthesis, transport and catabolism
GL23350-R1_1	COG3648	Q:Secondary metabolites biosynthesis, transport and catabolism
GL23913-R1_1	COG0412	Q:Secondary metabolites biosynthesis, transport and catabolism
GL24047-R1_1	COG1020	Q:Secondary metabolites biosynthesis, transport and catabolism
GL26089-R1_1	COG2175	Q:Secondary metabolites biosynthesis, transport and catabolism
GL28943-R1_1	COG2124	Q:Secondary metabolites biosynthesis, transport and catabolism
GL30119-R1_1	COG0412	Q:Secondary metabolites biosynthesis, transport and catabolism
GL30535-R1_1	COG0412	Q:Secondary metabolites biosynthesis, transport and catabolism
GL20007-R1_1	COG1052	R:General function prediction only
GL21563-R1_1	COG1052	R:General function prediction only
GL24368-R1_1	COG0604	R:General function prediction only
GL24774-R1_1	COG0604	R:General function prediction only
GL24872-R1_1	COG0402	R:General function prediction only
GL23073-R1_1	COG0477	R:General function prediction only
GL25771-R1_1	COG0477	R:General function prediction only
GL22478-R1_1	COG1028	R:General function prediction only
GL24358-R1_1	COG1028	R:General function prediction only
GL25540-R1_1	COG1028	R:General function prediction only
GL30206-R1_1	COG1028	R:General function prediction only
GL16685-R1_1	COG2319	R:General function prediction only
GL16824-R1_1	COG0656	R:General function prediction only
GL16835-R1_1	COG2374	R:General function prediction only
GL19763-R1_1	COG2319	R:General function prediction only
GL19828-R1_1	COG5048	R:General function prediction only
GL20532-R1_1	COG3568	R:General function prediction only
GL20594-R1_1	COG0596	R:General function prediction only
GL20764-R1_1	COG1064	R:General function prediction only
GL20779-R1_1	COG2234	R:General function prediction only
GL20799-R1_1	COG2319	R:General function prediction only
GL21652-R1_1	COG5210	R:General function prediction only
GL22150-R1_1	COG0656	R:General function prediction only
GL22248-R1_1	COG0655	R:General function prediction only
GL22281-R1_1	COG2041	R:General function prediction only
GL22486-R1_1	COG0596	R:General function prediction only
GL22719-R1_1	COG0699	R:General function prediction only
GL23211-R1_1	COG0656	R:General function prediction only
GL23245-R1_1	COG2319	R:General function prediction only
GL23599-R1_1	COG1444	R:General function prediction only
GL23626-R1_1	COG5271	R:General function prediction only
GL23821-R1_1	COG2940	R:General function prediction only
GL24035-R1_1	COG0724	R:General function prediction only
GL24203-R1_1	COG2130	R:General function prediction only
GL24254-R1_1	COG2319	R:General function prediction only
GL24449-R1_1	COG1878	R:General function prediction only
GL25164-R1_1	COG2159	R:General function prediction only
GL25167-R1_1	COG5307	R:General function prediction only
GL25327-R1_1	COG2079	R:General function prediction only
GL25624-R1_1	COG2319	R:General function prediction only
GL25671-R1_1	COG0724	R:General function prediction only
GL26646-R1_1	COG0457	R:General function prediction only
GL26741-R1_1	COG0693	R:General function prediction only
GL26798-R1_1	COG0666	R:General function prediction only
GL26858-R1_1	COG0596	R:General function prediction only
GL28048-R1_1	COG2319	R:General function prediction only
GL29705-R1_1	COG0431	R:General function prediction only
GL29728-R1_1	COG0656	R:General function prediction only
GL30292-R1_1	COG0388	R:General function prediction only
GL30460-R1_1	COG4178	R:General function prediction only
GL30619-R1_1	COG0457	R:General function prediction only
GL31170-R1_1	COG1163	R:General function prediction only
GL31397-R1_1	COG0724	R:General function prediction only
GL15280-R1_1	COG0515	R:General function prediction only
GL19461-R1_1	COG0515	R:General function prediction only
GL22506-R1_1	COG0515	R:General function prediction only
GL25265-R1_1	COG0515	R:General function prediction only
GL25358-R1_1	COG0515	R:General function prediction only
GL28758-R1_1	COG0515	R:General function prediction only
GL29514-R1_1	COG0515	R:General function prediction only
GL30440-R1_1	COG0515	R:General function prediction only
GL31673-R1_1	COG0515	R:General function prediction only
GL15930-R1_1	COG3558	S:Function unknown
GL18881-R1_1	COG4222	S:Function unknown
GL20705-R1_1	COG5594	S:Function unknown
GL21491-R1_1	COG5594	S:Function unknown
GL21552-R1_1	COG3673	S:Function unknown
GL21937-R1_1	COG4850	S:Function unknown
GL22960-R1_1	COG2340	S:Function unknown
GL25210-R1_1	COG3673	S:Function unknown
GL26106-R1_1	COG5139	S:Function unknown
GL26134-R1_1	COG2343	S:Function unknown
GL26577-R1_1	COG3538	S:Function unknown
GL29322-R1_1	COG1774	S:Function unknown
GL29535-R1_1	COG3673	S:Function unknown
GL30543-R1_1	COG4286	S:Function unknown
GL15280-R1_1	COG0515	T:Signal transduction mechanisms
GL19461-R1_1	COG0515	T:Signal transduction mechanisms
GL22506-R1_1	COG0515	T:Signal transduction mechanisms
GL25265-R1_1	COG0515	T:Signal transduction mechanisms
GL25358-R1_1	COG0515	T:Signal transduction mechanisms
GL28758-R1_1	COG0515	T:Signal transduction mechanisms
GL29514-R1_1	COG0515	T:Signal transduction mechanisms
GL30440-R1_1	COG0515	T:Signal transduction mechanisms
GL31673-R1_1	COG0515	T:Signal transduction mechanisms
GL19078-R1_1	COG5635	T:Signal transduction mechanisms
GL23406-R1_1	COG5635	T:Signal transduction mechanisms
GL30589-R1_1	COG5635	T:Signal transduction mechanisms
GL30690-R1_1	COG5253	T:Signal transduction mechanisms
GL31252-R1_1	COG5040	T:Signal transduction mechanisms
GL21689-R1_1	COG5032	T:Signal transduction mechanisms
GL31162-R1_1	COG5032	T:Signal transduction mechanisms
GL21689-R1_1	COG5032	U:Intracellular trafficking, secretion, and vesicular transport
GL31162-R1_1	COG5032	U:Intracellular trafficking, secretion, and vesicular transport
GL22200-R1_1	COG1132	V:Defense mechanisms
GL22201-R1_1	COG1132	V:Defense mechanisms
GL30127-R1_1	COG1131	V:Defense mechanisms
GL30705-R1_1	COG1131	V:Defense mechanisms
GL27313-R1_1	COG5184	Z:Cytoskeleton
GL24834-R1_1	COG5059	Z:Cytoskeleton
GL26629-R1_1	COG5277	Z:Cytoskeleton
